# Supplementary material for: Association of gut microbiota dietary index with MAFLD and the risk of liver fibrosis: the mediating effect of vitamins
Source: J Nutr Sci. 2026 Apr 13;15:e23. doi: 10.1017/jns.2026.10093 (PMC13126062; doi:10.1017/jns.2026.10093)
Supplement: Han et al. supplementary material 1 — Han et al. supplementary material [file S2048679026100937sup001.zip]

Archive with 8 entries (7 files):
- Supplementary Materials/
- Supplementary Materials/Supplementary Table S1.csv
- Supplementary Materials/Supplementary Table S2.docx
- Supplementary Materials/Supplementary Table S3.docx
- Supplementary Materials/Supplementary Table S4.docx
- Supplementary Materials/Supplementary Table S5.docx
- Supplementary Materials/Supplementary Table S6.docx
- Supplementary Materials/Supplementary Table S7.docx
