# Supplementary material for: Association of gut microbiota dietary index with MAFLD and the risk of liver fibrosis: the mediating effect of vitamins
Source: J Nutr Sci. 2026 Apr 13;15:e23. doi: 10.1017/jns.2026.10093 (PMC13126062; doi:10.1017/jns.2026.10093)
Supplement: Han et al. supplementary material 1 — Han et al. supplementary material [file S2048679026100937sup001.zip › Supplementary Materials/Supplementary Table S1.csv]

	seqn	Year	DI_GM	score_avocado	score_broccoli	score_chickpea	score_coffee	score_cranberry	score_Fermented_dairy	score_fiber	score_green_tea	score_soybean	score_whole_grans	score_refined_grains	score_processed_meat	score_red_meat	score_fat	avocado	broccoli	chickpea	coffee	cranberry	Fermented_dairy	fiber	green_tea	soybean	whole_grans	fat	refined_grains	processed_meat	red_meat
1	41475	2007-2008	5	0	0	0	1	0	1	0	1	0	0	0	1	0	1	0	30	0	710.4	0	182.25	10	2027.6	0	0	65.64	6.13	0.23	2.58
2	41476	2007-2008	7	0	0	0	0	0	1	1	0	1	0	1	1	1	1	0	78	0	0	0	245	14.4	325.6	293.25	0.66	82.47	3.33	0	1.52
3	41477	2007-2008	2	0	0	0	0	0	0	0	0	0	0	1	0	1	0	0	0	0	0	0	14.7	5.6	236.8	4.58	0	42.56	4.99	1.98	1.98
4	41479	2007-2008	5	1	1	0	0	0	0	1	0	0	0	0	1	0	1	100.5	551.25	0	0	0	79.06	32.7	0	0	0	125.96	8.16	0	6.01
5	41480	2007-2008	4	0	0	0	0	0	0	0	0	0	0	1	1	1	1	0	155.25	0	0	0	85	8.7	0	0	0	33.3	5.18	0.17	0.17
6	41481	2007-2008	6	0	0	0	0	0	1	1	0	0	0	1	1	1	1	0	0	0	0	0	256	13.8	0	12	0	158.31	5.33	0	0.55
7	41482	2007-2008	5	0	0	1	0	0	0	1	0	0	0	0	1	1	1	0	0	143.5	357.6	0	142.5	31.7	0	80.99	0.45	52.61	13.01	0	0
8	41483	2007-2008	3	0	0	0	0	0	1	1	0	0	0	0	0	0	1	0	0	0	251.6	0	450	26.2	0	0	0.6	69.84	7.39	3.49	8.13
9	41485	2007-2008	0	0	0	0	0	0	0	0	0	0	0	0	0	0	0	0	0	0	0	0	33.75	5.5	0	14.95	0	62.96	6.29	1.14	4.77
10	41486	2007-2008	8	0	0	0	0	1	0	1	1	0	1	1	1	1	1	0	0	10.56	0	453.13	38.93	17	710.4	61.25	2.08	42.56	3.21	0	0
11	41487	2007-2008	6	0	0	0	0	0	0	1	0	1	1	0	1	1	1	0	0	0	0	0	0	17	0	307.13	1.72	16.99	13.66	0	0
12	41488	2007-2008	4	0	0	0	0	0	0	0	0	0	0	1	1	1	1	0	0	0	0	0	0	12.3	0	0	0	86.49	4.72	1.22	1.22
13	41489	2007-2008	7	0	0	0	1	0	1	1	1	1	0	0	1	0	1	30	62.99	0	480	0	149.37	19.5	592	480	0	90.96	7.47	0	2.87
14	41490	2007-2008	4	0	0	0	0	0	1	1	0	0	0	0	1	1	0	0	0	0	326	0	187.08	18.6	0	0	0	66.42	5.2	0.64	0.63
15	41491	2007-2008	4	0	0	0	0	0	1	0	0	0	0	0	1	1	1	0	0	0	0	62.5	501	9.4	0	0	0.58	70.86	5.91	0	0
16	41492	2007-2008	6	0	0	0	0	0	0	1	0	0	1	1	1	1	1	0	0	0	252.05	0	23	40.6	0	16	3.13	71.96	2.71	0	0
17	41493	2007-2008	5	0	0	0	1	0	0	1	1	0	1	0	0	0	1	0	0	0	621.6	0	28.35	14.2	1287.6	0	2.28	59.74	4.67	3.07	3.07
18	41494	2007-2008	4	0	0	0	0	0	0	1	0	0	0	0	1	1	1	0	0	0	74.65	89	0	27.1	0	0	0	48.13	12.98	0	0
19	41495	2007-2008	6	0	0	0	0	1	0	1	0	0	1	1	1	1	0	0	0	0	216.35	222.38	0	16.1	0	0	1.6	158.48	4.44	0.36	0.36
20	41496	2007-2008	4	0	0	0	0	0	0	0	0	0	0	1	1	1	1	0	0	0	251.6	0	0	4.6	251.6	0	0	29.04	0	0	0
21	41497	2007-2008	4	0	1	0	0	0	0	0	0	0	0	0	1	1	1	0	168	0	0	0	56.7	9.6	0	0	0.36	72.13	5.68	0	0
22	41498	2007-2008	6	0	0	0	0	1	0	1	0	0	0	1	1	1	1	0	112.88	0	0	347.88	0	20.5	0	0	0	33.37	3.5	0	0
23	41499	2007-2008	3	0	0	0	0	0	1	1	0	0	0	0	0	0	1	0	127	0	0	0	176.22	23.7	0	10.42	0.51	27.33	8.04	1.48	3.52
24	41500	2007-2008	4	0	0	0	0	0	0	0	0	0	0	1	1	1	1	0	0	0	0	0	28.35	2.6	0	2.29	0	36.5	1.94	0.99	0.99
25	41501	2007-2008	4	0	0	0	0	0	0	0	0	0	0	1	1	1	1	0	0	0	251.6	0	72	7.2	0	0	0	32.68	2.47	0.74	1.83
26	41502	2007-2008	4	0	0	0	0	0	0	0	0	1	1	1	0	0	1	0	0	0	0	0	77.94	13.2	0	525.5	3.36	165.88	5.24	1.86	3.5
27	41503	2007-2008	5	0	0	0	0	0	1	1	0	0	1	0	1	0	1	0	0	0	119.2	0	168.11	25	192.4	0	2.48	116.47	14.22	0.01	7.38
28	41504	2007-2008	1	0	0	0	0	0	0	0	0	0	0	0	0	0	1	0	70.5	0	192.4	0	57.5	13	0	0	0	103.32	5.6	3.63	7.1
29	41506	2007-2008	5	0	0	0	1	0	0	1	0	0	1	0	1	1	0	0	0	0	680.8	143	116.43	19	0	0	2.04	106.39	5.7	0	0
30	41507	2007-2008	4	0	0	0	0	1	0	0	0	0	1	0	0	1	1	0	0	0	0	185.4	60.75	11	0	0	1.75	80.57	7.86	1.3	1.3
31	41509	2007-2008	7	0	1	0	1	0	0	1	0	0	1	0	1	1	1	0	1466.56	0	710.4	0	42	76.6	0	0	1.42	151.89	15.57	0	0
32	41510	2007-2008	3	0	0	0	0	0	1	1	0	0	0	0	0	0	1	0	0	0	133.2	0	320.78	17.8	0	0	0.43	108.21	12.81	3.01	4.1
33	41511	2007-2008	4	0	0	0	0	0	1	1	0	0	0	0	1	0	1	0	0	0	0	0	398.5	24.3	0	0	0	66.87	13.78	0	6.59
34	41512	2007-2008	5	0	0	0	1	0	1	1	0	0	1	0	0	0	1	0	0	0	384.8	0	282.08	11.9	0	1.15	2.05	67.79	4.57	2.97	2.97
35	41514	2007-2008	8	0	0	0	1	0	0	1	0	1	1	1	1	1	1	0	0	0	1065.6	17	0	15.9	0	158	1.28	63.61	3.46	0	2.25
36	41515	2007-2008	4	0	0	0	0	0	0	0	0	0	0	1	1	1	1	0	0	0	0	0	21	5.6	0	0	0.06	41.79	4.23	0	0
37	41516	2007-2008	3	0	0	0	1	0	1	0	0	0	0	0	1	0	0	0	0	0	503.2	0	455.75	10	0	0	0	81.6	5.17	1.08	2.79
38	41518	2007-2008	3	0	0	0	1	0	1	0	0	0	0	0	1	0	0	0	0	0	873.2	0	400	12.8	0	0	0	130.59	5.59	0.4	5.14
39	41520	2007-2008	6	1	0	0	0	0	1	1	0	0	0	0	1	1	1	77.66	0	0	0	0	467.02	38.3	14.8	0	0.46	93.66	6.49	0.62	0
40	41522	2007-2008	3	0	0	0	0	0	0	0	0	0	0	0	1	1	1	0	0	0	253.3	0	19.69	11.9	0	0	0	60.01	6.18	1	0
41	41523	2007-2008	6	0	1	0	0	0	1	1	0	0	0	1	1	0	1	0	490	0	0	0	332	14.2	0	0	0	67.49	5.24	0	3.05
42	41524	2007-2008	6	0	0	0	1	0	1	1	0	0	1	0	1	0	1	0	0	0	710.4	0	238	17.6	0	0	1.11	67.52	6.19	0	4.07
43	41525	2007-2008	5	0	0	0	1	0	1	1	0	1	0	0	0	0	1	0	0	0	429.2	0	408	19	0	249	0	144.93	6.16	3.85	2.95
44	41526	2007-2008	7	0	0	0	1	1	0	1	0	0	1	1	1	1	0	0	0	0	429.2	221.38	0	14.2	0	73.99	2.72	71.7	2.09	0	0
45	41527	2007-2008	4	0	0	0	0	0	1	1	0	0	0	0	1	0	1	0	0	0	0	0	156.38	17.7	0	0	0	91.44	6.47	0	4.09
46	41528	2007-2008	6	0	0	0	0	0	0	0	1	0	1	1	1	1	1	0	0	0	0	0	67	7.6	518	0	2.96	26.18	3.39	0	0
47	41531	2007-2008	5	0	0	0	0	0	1	0	0	0	0	1	1	1	1	0	0	0	177.6	0	270	5.7	0	0	0	35.17	4.14	0	0
48	41532	2007-2008	2	0	0	0	0	0	0	0	0	0	0	1	0	1	0	0	186.75	0	0	0	80	7.2	0	0	0.35	60.69	4.85	2.45	2.45
49	41533	2007-2008	3	0	0	0	0	0	0	0	0	0	0	1	1	0	1	0	0	0	0	123.5	0	10.7	0	0	0	45.64	3.46	0	2.69
50	41534	2007-2008	5	1	0	0	0	0	1	1	0	0	0	0	1	1	0	101.93	0	0	0	0	856.85	26	0	0	0	129.22	5.8	0	0.85
51	41536	2007-2008	6	0	0	0	0	0	1	0	1	0	1	0	1	1	1	0	0	0	0	0	409.42	9.7	518	0	0.85	61.17	8.51	0.14	1.74
52	41537	2007-2008	3	0	0	0	0	0	1	0	0	0	0	0	1	0	1	0	0	0	0	0	222.5	6.3	0	0	0.45	68.03	4.59	0	4.1
53	41539	2007-2008	5	0	0	0	0	0	1	1	0	0	1	1	0	0	1	0	0	0	0	0	170.45	14.7	0	0	2.27	60.99	2.75	2.65	2.84
54	41540	2007-2008	3	0	0	0	0	0	0	1	0	0	0	0	1	0	1	0	0	0	0	0	0	16	0	0	0.01	60.41	6.67	1.21	5.44
55	41541	2007-2008	4	0	0	0	1	0	1	0	1	0	0	0	1	0	0	0	0	0	355.2	0	286.18	9.3	858.4	0	0.38	126	6.62	0	2.21
56	41542	2007-2008	4	0	0	0	1	0	0	0	0	0	0	1	1	0	1	0	0	0	681.2	0	72.38	9.5	0	72.38	0	41.82	2.44	0.67	2.64
57	41545	2007-2008	7	0	0	0	1	0	1	0	0	0	1	1	1	1	1	0	0	0	639.9	0	248.28	7.6	0	64.16	2.46	45.3	3.27	0	0.43
58	41546	2007-2008	5	0	0	0	0	0	0	1	0	0	1	0	1	1	1	0	0	0	268.2	68	33.28	22.5	0	0	1.19	38.21	8.83	0	0
59	41547	2007-2008	5	0	0	0	1	0	0	1	1	0	1	1	0	0	0	0	0	0	518	0	51	14.7	518	0	0.9	210.99	5.45	9.26	13.17
60	41548	2007-2008	4	0	0	0	0	0	1	1	0	0	0	0	1	0	1	0	0	0	0	0	445.52	13	236.8	0	0.03	103.42	6.2	0.53	2.04
61	41549	2007-2008	5	0	0	0	0	0	1	1	0	0	1	0	1	0	1	0	0	0	177.6	0	523	14.3	148	0	0.88	75.65	11.02	0	1.9
62	41550	2007-2008	3	0	0	0	0	0	0	0	0	0	1	1	0	0	1	0	0	0	357.6	0	0	12.9	0	27.6	0.94	68.05	5.19	5.93	5.93
63	41553	2007-2008	3	0	0	0	0	0	0	0	0	0	1	1	0	0	1	0	0	0	0	0	0	6.8	0	0	1.36	61.89	2.82	3.09	3.09
64	41555	2007-2008	6	0	0	0	1	0	1	0	0	0	0	1	1	1	1	0	0	0	606.8	0	261.47	4.2	0	24.13	0	55.36	3.69	0	0
65	41556	2007-2008	5	0	0	0	1	0	1	1	1	0	0	0	0	1	0	0	0	0	592	0	566	13.7	917.6	0	0	161.58	15.72	1.93	1.93
66	41558	2007-2008	4	0	0	0	0	0	1	0	1	0	0	0	1	0	1	0	0	0	0	0	177	5.9	429.2	0	0	67.46	4.65	0	4.53
67	41559	2007-2008	4	0	0	0	0	0	0	0	0	0	1	0	1	1	1	0	0	0	0	0	56.29	6.2	0	21	0.85	42.63	6.22	0.99	0.99
68	41561	2007-2008	6	0	0	0	0	0	0	1	0	0	1	1	1	1	1	0	0	0	0	0	0	17.9	0	0	1.02	37.92	4.12	0	0
69	41562	2007-2008	6	0	0	0	0	0	1	1	0	1	0	1	1	1	0	0	0	0	0	130	553.25	17	0	216	0	128.91	5.45	0	0
70	41563	2007-2008	5	0	0	0	0	0	0	1	0	0	1	1	0	1	1	0	78	0	0	0	9.08	13.4	0	9.17	0.88	56.71	1.46	1.98	0
71	41564	2007-2008	6	0	0	0	0	0	0	1	0	0	1	1	1	1	1	0	0	0	0	0	0	21.7	0	0	1.45	87.2	3.82	0	1.73
72	41565	2007-2008	3	0	0	0	1	0	0	0	0	0	0	1	0	0	1	0	0	0	1065.6	0	21	6.5	0	0	0	76.24	4.16	3.95	6.49
73	41566	2007-2008	4	0	0	0	0	0	0	0	0	0	0	1	1	1	1	0	0	0	0	0	38.93	6.2	0	0	0	56.73	2.09	1.43	1.43
74	41567	2007-2008	6	0	0	0	0	0	1	1	0	1	0	1	1	0	1	0	90.56	24	340.4	0	899.51	35	0	343.88	0	96.06	1.14	0	2.98
75	41568	2007-2008	2	0	0	0	0	0	0	0	0	0	0	1	0	1	0	0	0	0	0	0	30.63	7.2	0	0	0	87.25	4.43	3.57	2.39
76	41570	2007-2008	4	0	0	0	0	0	0	0	0	0	0	1	1	1	1	0	0	0	355.2	0	60.66	3.9	0	60.66	0	37.43	2.24	0.99	0.99
77	41571	2007-2008	4	0	0	0	0	0	0	0	0	0	0	1	1	1	1	0	0	0	0	0	69.75	5.1	148	0	0	28.22	2.8	0	0
78	41572	2007-2008	3	0	0	0	0	0	0	1	0	0	1	0	0	0	1	0	0	0	0	0	48	25.2	0	0	1.46	79.9	9.97	1.98	5.43
79	41573	2007-2008	5	0	0	0	0	0	1	1	1	0	1	0	1	0	0	0	0	0	0	0	174	30.3	532.8	0	6.4	133.35	8.02	0.42	4.01
80	41574	2007-2008	4	0	0	0	1	0	0	1	0	0	0	0	1	0	1	0	0	0	1228.4	0	0	19.9	251.6	0	0	50.34	8.15	0	3.33
81	41575	2007-2008	4	0	0	0	0	0	0	0	0	0	0	1	1	1	1	0	0	0	214.9	0	0	9.8	0	0	0	52.77	4.49	0	1.2
82	41576	2007-2008	5	0	0	0	0	0	0	1	0	0	1	1	0	1	1	0	0	0	0	89	0	15	0	0	1.73	31.63	2.81	1.98	1.98
83	41578	2007-2008	6	0	0	0	1	0	0	1	0	1	1	1	0	0	1	0	80.5	0	429.2	0	28.35	12.7	0	151.88	1.04	26.63	0.78	1.98	5.5
84	41579	2007-2008	7	0	0	0	0	0	0	1	0	1	1	1	1	1	1	0	0	0	118.4	0	0	16.6	310.8	221	1.02	54.96	3.19	0.26	0.26
85	41581	2007-2008	3	0	0	0	0	0	0	0	0	0	0	0	1	1	1	0	0	0	0	0	0	3.8	325.6	0	0	52.39	5.91	1.29	1.29
86	41582	2007-2008	4	0	0	0	0	0	1	0	0	0	0	1	0	1	1	0	0	0	0	0	251.51	9.2	0	0	0.36	62.03	3.05	1.33	1.33
87	41583	2007-2008	5	0	1	0	0	0	0	1	0	1	0	0	1	0	1	0	325.5	0	0	0	36.5	14.9	236.8	325.5	0	40.86	5.11	0	2.7
88	41584	2007-2008	6	0	0	0	0	0	0	1	0	1	1	0	1	1	1	0	0	0	0	0	117	20.5	0	117	4.84	74.26	7.55	0.23	0.23
89	41587	2007-2008	4	0	0	0	0	0	1	1	0	0	0	1	1	0	0	0	0	0	0	0	303.08	19.5	0	0	0	132.87	3.43	0	4.18
90	41588	2007-2008	3	0	0	0	0	0	0	0	0	0	0	1	0	1	1	0	0	0	0	0	21	8	0	0	0	61.53	4.86	3.14	1.51
91	41589	2007-2008	3	0	0	0	0	0	0	0	0	0	0	0	1	1	1	0	0	0	0	0	0	11.4	0	0	0.86	64.92	5.72	0	2.2
92	41590	2007-2008	5	0	0	0	0	0	1	1	1	0	0	0	1	1	0	0	0	0	0	151.38	254	30.9	518	0	0	133.03	11.67	1.26	1.26
93	41591	2007-2008	4	0	0	0	0	0	0	0	0	0	0	1	1	1	1	0	0	0	0	0	25.69	10.5	0	14.38	0.83	63.56	1.88	0	0.43
94	41593	2007-2008	4	0	0	0	0	0	0	1	0	0	0	0	1	1	1	0	0	0	0	0	47	12.9	0	18.33	0.08	68.55	4.85	0.88	0.88
95	41594	2007-2008	4	0	0	0	0	0	0	1	0	0	1	0	0	1	1	0	0	0	355.2	0	34.4	30.1	0	0	0.95	151.85	5.75	1.57	0
96	41595	2007-2008	4	0	0	0	1	0	0	0	0	0	0	0	1	1	1	0	0	0	1776	0	92.4	6.1	0	0	0	51.47	4.42	0	0
97	41596	2007-2008	6	0	0	0	0	0	1	1	0	0	1	0	1	1	1	0	0	0	0	0	224.06	28.9	0	0	3.75	63.82	5.73	0	0
98	41598	2007-2008	3	0	0	0	0	0	1	0	0	0	0	0	1	1	0	52	0	0	0	0	343.53	8.7	0	0	0	87.48	10.28	0.82	1.03
99	41599	2007-2008	5	0	0	0	1	0	0	1	0	0	0	0	1	1	1	0	0	0	473.6	0	0	23	0	0	0	29.33	4.55	0	0
100	41600	2007-2008	3	0	0	0	1	0	1	0	0	1	0	0	0	0	0	0	0	0	710.4	0	349.5	8.1	0	318.9	0	154.2	7.04	1.98	6.4
101	41601	2007-2008	7	0	0	0	0	0	0	1	0	1	1	1	1	1	1	0	0	0	0	0	0	19	0	175.5	1	50.48	4.13	0	0
102	41602	2007-2008	5	0	0	0	0	0	0	0	0	0	1	1	1	1	1	0	0	0	0	0	38	9.2	0	0	1.52	31.38	1.75	0	0
103	41603	2007-2008	3	0	0	0	0	0	0	1	0	0	0	0	0	1	1	0	0	0	0	0	0	20.5	0	9.17	0.51	22.49	5.07	4.94	0
104	41604	2007-2008	3	0	0	0	0	0	1	0	0	0	0	0	1	0	1	0	0	0	0	0	459.79	9.2	0	0	0	52.22	5.45	0	2.51
105	41605	2007-2008	2	0	0	0	0	0	0	0	0	0	0	0	1	0	1	0	0	0	0	0	125.81	9.8	0	88.5	0	63.3	5.04	0.36	2.12
106	41607	2007-2008	3	0	0	0	0	0	1	0	0	0	0	1	0	1	0	0	0	0	251.6	0	291.98	8.4	0	69.33	0.43	39.85	0.96	2	0
107	41608	2007-2008	7	0	0	0	0	0	0	0	1	1	1	1	1	1	1	0	0	0	0	0	0	8.3	1198.8	165	0.99	47.51	2.58	0	0
108	41609	2007-2008	5	0	0	0	0	0	0	1	0	0	0	1	1	1	1	0	0	0	0	0	86.5	24.1	0	0	0	111.32	5.51	0	0
109	41610	2007-2008	7	0	0	0	0	0	1	1	0	0	1	1	1	1	1	0	0	0	0	0	209.38	15.8	0	2.84	0.88	32.4	3.32	0.64	0.64
110	41611	2007-2008	3	0	0	0	0	0	0	0	0	0	0	0	1	1	1	0	0	0	0	0	0	8.9	0	0	0	26.05	9.83	0	0
111	41612	2007-2008	6	0	0	0	0	0	1	0	0	1	0	1	1	1	1	0	0	0	177.6	0	249.75	10.4	236.8	144.75	0	28.4	0.53	0.39	0.39
112	41613	2007-2008	6	0	1	0	0	0	0	1	0	1	1	0	1	0	1	0	626.06	0	326	0	8.25	29.4	0	175.5	1.78	63.67	7.31	0	6.44
113	41614	2007-2008	3	0	0	0	0	0	0	0	0	0	0	1	1	1	0	0	0	0	0	0	108.25	10.8	0	51.79	0.43	39.93	3.92	0.25	0
114	41615	2007-2008	4	0	0	0	0	0	0	0	0	1	0	0	1	1	1	0	0	0	0	0	0	7	310.8	237	0	54.46	5.7	0	0
115	41616	2007-2008	4	0	0	0	0	0	0	0	0	1	1	1	0	0	1	0	0	0	192.4	158.13	54.28	10.4	0	165	1.01	51.04	3.04	3.7	2.35
116	41618	2007-2008	4	0	0	0	0	0	1	1	0	0	0	0	1	0	1	0	0	0	0	0	449.5	15.5	0	0	0	35.4	4.45	0	2.68
117	41619	2007-2008	3	0	0	0	0	0	0	0	0	0	0	1	1	0	1	0	0	0	0	0	0	11.2	0	0	0	84.51	5.4	0	6.43
118	41622	2007-2008	1	0	0	0	0	0	0	0	0	0	0	0	0	0	1	0	0	0	0	0	0	9.6	0	0	0	62	4.76	3.43	5.73
119	41623	2007-2008	7	0	0	0	0	0	0	1	0	1	1	1	1	1	1	0	0	0	0	68	10	32.4	0	165	4.59	36.94	4.41	0	0
120	41624	2007-2008	7	0	1	0	1	0	0	1	1	0	0	1	1	0	1	0	378	0	355.2	0	24	20.7	518	0	0.44	45.39	2.75	0	3.29
121	41625	2007-2008	2	0	0	0	0	0	1	0	0	0	0	0	1	0	0	0	0	0	0	0	307	7.7	0	0	0	55.66	4.84	0	5.14
122	41626	2007-2008	5	0	0	0	0	0	0	1	0	0	0	1	1	1	1	0	0	0	118.4	0	28.35	17	0	0	0	29.32	4.81	0	0
123	41627	2007-2008	10	0	1	0	1	1	1	1	0	0	1	1	1	1	1	0	194	0	384.8	240	262.25	20.8	0	68.25	2.48	50.25	0.56	0	0
124	41628	2007-2008	4	0	0	0	0	0	1	1	0	0	1	0	0	0	1	0	0	0	0	0	212.27	14.3	0	0	1.23	99.9	6.69	2.59	2.59
125	41629	2007-2008	3	0	0	0	0	0	0	0	0	0	0	0	1	1	1	0	0	0	59.6	0	0	8.6	0	60	0	18.01	4.8	0	1.76
126	41630	2007-2008	4	0	0	0	0	0	1	0	0	0	0	0	1	1	1	0	0	0	0	0	393.54	11.2	0	0	0	83.76	15.71	0	0
127	41633	2007-2008	4	0	0	0	0	0	0	0	0	0	0	1	1	1	1	0	0	0	0	0	0	12.1	0	0	0.5	47.7	4.44	0	0
128	41635	2007-2008	2	0	0	0	0	0	0	0	0	0	0	0	1	0	1	0	0	0	0	0	30	8.2	0	0	0	46.89	10.37	0	3.12
129	41636	2007-2008	6	0	0	0	1	0	1	1	0	0	0	0	1	1	1	0	0	0	355.2	0	253.11	25.5	0	0	0	77.17	9.22	0	0.99
130	41637	2007-2008	6	0	1	0	0	0	0	0	1	0	0	1	1	1	1	0	284.81	0	0	0	0	12.3	518	0	0	59.35	3.87	0	0
131	41638	2007-2008	4	0	0	0	0	0	0	0	0	0	0	1	1	1	1	0	0	0	0	0	123	12.6	0	0	0.85	45.44	5.52	0.2	0.55
132	41639	2007-2008	2	0	0	0	0	0	1	0	0	0	0	1	0	0	0	0	0	0	0	0	300.56	12.9	0	96.5	0	134.54	4.65	2.75	6.72
133	41640	2007-2008	4	0	1	0	0	0	0	0	0	0	0	1	1	0	1	0	354.38	0	0	0	0	7.9	0	0	0	17.69	2.57	0	2.91
134	41641	2007-2008	4	0	0	0	0	0	0	1	0	0	1	1	0	0	1	0	94	0	251.6	0	0	17.4	0	0	1.83	32.95	2.25	2.37	2.37
135	41642	2007-2008	6	0	0	0	0	1	0	1	0	1	1	1	0	1	0	0	29.33	0	0	280.35	17.3	28.3	251.6	242.19	1.36	108.91	1.8	1.54	1.54
136	41643	2007-2008	3	0	0	0	0	0	0	0	0	0	0	0	1	1	1	0	0	0	0	0	69.75	4.1	0	0	0	73.18	5.13	0	0
137	41644	2007-2008	2	0	0	0	0	0	0	0	0	0	0	1	0	0	1	0	0	0	0	0	0	1.6	0	0	0	26.03	1.83	1.54	2.53
138	41646	2007-2008	3	0	0	0	0	0	0	1	0	0	0	0	0	1	1	0	0	0	0	0	122.5	26.4	0	0	0.23	111.77	10.02	2.54	2.54
139	41648	2007-2008	5	0	0	0	0	0	0	0	1	0	0	1	1	1	1	0	0	0	0	0	0	7.8	828.8	0	0	67.87	2.77	0	0
140	41650	2007-2008	0	0	0	0	0	0	0	0	0	0	0	0	0	0	0	0	0	0	251.6	0	0	10.3	251.6	0	0	129.87	12.82	3.33	9.76
141	41651	2007-2008	5	0	0	0	0	0	1	1	0	0	1	1	0	0	1	0	0	0	0	0	308.52	16.6	0	0	1.16	104.23	3.64	1.59	2.5
142	41652	2007-2008	11	0	1	1	0	0	1	1	1	1	1	1	1	1	1	0	177	177	0	0	181.71	38.6	577.2	307.13	2.7	53.01	3.37	0	0
143	41653	2007-2008	5	0	0	0	0	0	1	0	0	0	0	1	1	1	1	0	0	0	0	0	506	11.8	0	0	0	36.35	3.39	0	0
144	41654	2007-2008	4	0	0	0	0	0	0	1	0	0	0	1	0	1	1	0	0	0	310.8	0	0	17	192.4	77.99	0.44	41.4	2.43	2.52	1.11
145	41655	2007-2008	6	0	0	0	0	0	1	0	0	0	1	1	1	1	1	0	0	0	0	10.5	285.5	6.1	118.4	0	0.83	43.9	1.66	0.4	0.4
146	41656	2007-2008	2	0	0	0	0	0	0	1	0	0	0	0	0	0	1	0	0	0	0	0	51.79	15.7	0	0	0.8	82.99	6.85	2.38	4.58
147	41657	2007-2008	4	0	0	0	0	0	1	0	0	0	0	1	1	0	1	0	0	0	0	0	418.23	8.5	325.6	0	0	57.12	3.83	0	3.06
148	41659	2007-2008	3	0	0	0	0	0	0	0	0	0	0	1	1	0	1	0	0	0	0	35	24	8.6	0	0	0	40.02	1.89	0	2.27
149	41663	2007-2008	4	0	0	0	0	0	0	1	0	0	0	0	1	1	1	0	0	0	253.3	0	0	23.9	0	0	0	32.8	6.79	0	0
150	41664	2007-2008	1	0	0	0	1	0	0	0	0	0	0	0	0	0	0	0	0	0	414	0	141	6.7	0	0	0.51	57.45	6.03	4.96	4.96
151	41666	2007-2008	4	0	0	0	0	0	1	0	0	0	0	0	1	1	1	0	0	0	0	0	331.38	7.5	0	0	0.37	51.43	5.27	0	0
152	41667	2007-2008	3	0	0	0	0	0	0	0	1	0	0	1	0	1	0	0	0	0	0	0	70.35	6.2	488.4	0	0.25	66.77	3.21	2.5	0
153	41668	2007-2008	3	0	0	0	1	0	0	1	0	0	0	1	0	0	0	0	0	0	503.2	0	45	14.4	0	0	0	87.29	1.45	4.4	4.4
154	41670	2007-2008	6	0	1	0	0	1	1	1	0	0	0	0	1	0	1	0	992.26	0	0	1044.04	901.74	24.9	0	0	0	142.63	9.52	0.73	7.55
155	41671	2007-2008	5	0	0	0	0	0	0	0	0	0	1	1	1	1	1	0	0	0	0	0	0	11.8	0	0	1.5	42	3.02	0.3	0.3
156	41672	2007-2008	6	0	0	0	0	0	0	1	0	1	1	1	1	0	1	50.25	27.13	0	177.6	0	10	27	0	342.25	6.01	60.16	2.2	0.99	2.37
157	41674	2007-2008	4	0	0	0	0	0	0	0	0	0	0	1	1	1	1	0	0	0	0	0	0	1.8	0	0	0	12.74	0.22	0	0
158	41675	2007-2008	4	0	0	0	1	0	0	0	0	0	0	1	1	0	1	0	0	0	503.2	0	70.35	4.1	0	0	0.48	36.83	3.37	0	2.7
159	41676	2007-2008	6	0	0	0	0	0	0	1	0	0	1	1	1	1	1	0	0	0	251.6	0	56	13.5	0	52	2.5	36.46	2.69	0	0
160	41677	2007-2008	4	0	0	0	0	0	0	0	1	0	1	1	0	0	1	0	0	0	0	0	31.2	9.2	480.7	4.58	1.32	81.58	4.06	1.98	6.53
161	41678	2007-2008	5	0	0	0	0	0	1	0	0	0	0	1	1	1	1	0	0	0	0	0	238.88	7	0	0	0	51.23	3.98	0.11	1.72
162	41679	2007-2008	4	0	0	0	0	0	0	0	0	0	0	1	1	1	1	0	0	0	0	0	0	2.6	0	0	0	19.41	3.21	0.19	0.19
163	41680	2007-2008	6	0	0	0	0	0	1	1	0	1	0	0	1	1	1	0	0	0	253.3	0	522.5	21.3	0	241.5	0	119.58	7.9	0.59	0.59
164	41681	2007-2008	6	0	1	0	0	0	1	1	0	0	1	0	0	1	1	0	273.6	0	0	0	910	27.7	0	0	4.03	106.84	10.79	1.16	1.51
165	41682	2007-2008	6	0	0	0	1	0	0	1	0	0	1	1	1	0	1	0	0	0	621.6	0	85.95	23.7	0	0	1.92	65.07	2.99	0.09	5.59
166	41683	2007-2008	4	0	0	0	1	0	0	0	0	0	1	1	0	1	0	0	0	0	384.8	0	0	12.7	0	0	1.15	76.55	4.28	1.98	1.98
167	41684	2007-2008	5	0	0	0	0	0	0	1	0	1	0	1	1	1	0	0	0	0	0	0	0	11.7	310.8	221	0.73	84.94	3.96	0	0
168	41685	2007-2008	2	0	0	0	0	0	0	0	0	0	0	0	0	1	1	0	0	0	0	0	0	12.6	0	0	0	87.27	17.31	1.64	1.64
169	41686	2007-2008	4	0	0	0	0	0	1	0	0	0	0	0	1	1	1	0	0	0	0	0	299.38	5.6	0	0	0	50.43	6.28	0	0
170	41687	2007-2008	3	0	0	0	1	0	1	1	0	0	0	0	0	0	0	0	0	0	518	0	449.5	21.4	0	0	0	205.07	16.15	8.4	10.11
171	41688	2007-2008	3	0	0	0	1	0	1	0	0	0	0	0	0	0	1	0	0	0	1509.6	0	278	4.3	0	0	0	92.57	6.64	1.58	5.22
172	41689	2007-2008	5	0	0	0	0	0	0	1	0	1	1	1	0	0	1	0	0	0	0	0	108	17	0	511.88	3.54	77.34	3.19	1.61	3.76
173	41690	2007-2008	6	0	0	0	1	0	0	1	0	0	1	1	1	1	0	0	129	0	858.4	0	0	13.7	0	0	1.7	82.83	4.09	0.17	1.79
174	41691	2007-2008	8	0	0	0	1	0	1	0	0	1	1	1	1	1	1	0	0	0	1075.2	0	271.74	11.1	0	720	1.8	44.46	4.5	0.92	0.92
175	41692	2007-2008	6	0	0	0	0	0	0	0	0	1	1	1	1	1	1	0	0	0	0	0	0	8	0	175.5	0.98	34.72	1.62	0.81	0.81
176	41693	2007-2008	7	0	0	0	1	0	1	1	0	0	1	0	1	1	1	0	0	0	1213.6	0	280.3	17.5	0	0	2.9	132.47	8.24	1.51	1.51
177	41694	2007-2008	6	0	0	0	1	1	0	1	1	0	0	1	1	0	0	0	0	0	370	262.44	0	17.4	562.4	34.88	0	121.25	2.43	0	2.28
178	41695	2007-2008	1	0	0	0	0	0	0	0	0	0	0	0	0	0	1	0	0	0	0	0	3.85	9.7	192.4	0	0	52.62	7.6	1.54	2.39
179	41696	2007-2008	6	0	1	0	0	0	1	1	0	0	0	0	1	1	1	0	456.75	0	0	0	182	38.7	0	0	0	106.67	40.13	0	2.65
180	41697	2007-2008	4	1	0	0	0	0	1	1	0	0	0	0	1	0	0	100.5	0	0	0	0	764.8	27.5	0	0	0	145.83	15.91	0.36	5.34
181	41698	2007-2008	4	0	0	0	1	0	0	0	0	0	1	1	0	0	1	0	0	0	473.6	0	21	3.2	0	20.83	0.88	28.35	1.61	3.95	6.87
182	41699	2007-2008	3	0	0	0	0	0	0	0	0	0	0	1	1	1	0	0	0	0	0	0	132	3.7	0	0	0	31.4	0	0	0
183	41700	2007-2008	4	0	0	0	1	0	1	0	0	0	0	0	1	0	1	0	0	0	473.6	0	330	6.6	0	9.17	0	73.34	9.95	0.82	4.91
184	41701	2007-2008	4	0	0	0	0	0	0	0	0	0	0	1	1	1	1	0	0	0	0	0	10.5	2.5	0	0	0.26	34.06	2.14	0.5	1.13
185	41702	2007-2008	2	0	0	0	0	0	0	0	0	0	0	0	1	0	1	0	0	0	0	0	114	7	0	2.29	0	89.78	7.45	0	4.03
186	41704	2007-2008	6	0	0	0	0	1	1	1	0	0	0	0	1	1	1	0	0	0	0	1080.63	451.55	17.6	0	0	0	103.86	8.45	0.86	1.1
187	41705	2007-2008	4	0	0	0	0	0	0	1	0	0	0	0	1	1	1	0	0	0	178.8	0	119.75	15.4	0	96.5	0	63.18	7.08	0.34	0.34
188	41708	2007-2008	3	0	0	0	0	0	1	0	0	0	0	0	1	1	0	0	0	0	0	0	252	9.6	0	0	0	82.53	4.81	0	0
189	41710	2007-2008	3	0	0	0	0	0	1	0	0	0	0	0	1	0	1	0	0	0	0	0	389	8.5	0	0	0	111.58	10.07	0.41	5.87
190	41711	2007-2008	9	0	0	0	1	0	1	1	1	1	1	0	1	1	1	14.56	0	0	710.4	22.25	228.38	20.4	651.2	279.63	2.34	76.33	8.77	0	1.81
191	41713	2007-2008	5	0	0	0	1	0	0	0	0	0	0	1	1	1	1	0	0	0	6748.8	0	0	1.9	0	0	0	14.72	3.41	0	0
192	41714	2007-2008	5	0	0	0	0	0	1	1	0	0	1	0	1	0	1	0	0	0	0	0	248	21.4	0	0	1.7	51.07	6.72	0	2.23
193	41715	2007-2008	6	0	1	0	0	0	0	1	0	0	0	1	1	1	1	0	263.5	0	253.3	0	83.11	12.9	251.6	0	0	36.02	1.88	0	1.79
194	41717	2007-2008	8	0	1	0	1	0	0	1	1	0	0	1	1	1	1	0	232.37	0	629	120	28.35	12.3	754.8	6.7	0	36.37	2.87	0	0
195	41718	2007-2008	2	0	0	0	0	0	0	1	0	0	0	1	0	0	0	0	0	0	0	0	0	35.1	0	0	0	106.74	0.19	3.63	3.63
196	41719	2007-2008	3	0	0	0	0	0	1	0	0	0	0	0	1	0	1	18.25	0	0	0	0	204	11.2	0	0	0	52.94	9.47	0	3.92
197	41720	2007-2008	2	0	0	0	0	0	0	0	0	0	0	0	0	1	1	0	0	0	0	0	0	5.2	0	0	0	42.84	4.68	1.98	0.99
198	41721	2007-2008	5	0	0	0	0	0	1	1	0	1	0	0	1	0	1	0	0	0	0	0	631.75	14.2	0	310	0	157.52	13.3	0	7.36
199	41722	2007-2008	4	0	0	0	0	0	1	0	0	0	0	1	1	0	1	0	0	0	0	89	190	12.9	0	0	0	82.82	5.21	0	5.92
200	41724	2007-2008	1	0	0	0	0	0	0	0	0	0	0	0	0	0	1	0	94.5	0	0	0	0	12.8	0	0	0.51	68.67	5.74	9.45	10.63
201	41725	2007-2008	7	0	0	0	1	0	0	1	0	1	1	0	1	1	1	0	0	0	355.2	0	69.33	18.1	0	130.58	1.37	62	6.23	0	0
202	41726	2007-2008	4	0	0	0	0	0	1	0	0	0	0	0	1	1	1	0	0	0	0	0	232.25	6.7	0	0	0.4	36.99	6.22	0	0.53
203	41727	2007-2008	4	0	0	0	0	0	0	0	0	0	1	0	1	1	1	0	94.94	0	0	0	0	9.9	0	94.94	1.35	24.61	4.9	0	0
204	41728	2007-2008	5	0	0	0	0	0	0	1	0	0	1	0	1	1	1	0	0	30.75	266.4	0	130.94	33.5	0	0	4.92	97.16	6.66	0	0
205	41729	2007-2008	1	0	0	0	0	0	0	1	0	0	0	0	0	0	0	0	161	0	0	0	0	20.8	0	0	0	215.83	6.1	14.5	24.33
206	41730	2007-2008	6	1	0	0	0	0	1	1	0	0	0	0	1	1	1	90	0	0	0	0	312	15.5	0	0	0	65.43	8.16	0	0
207	41731	2007-2008	5	0	0	0	0	0	0	1	0	0	0	1	1	1	1	0	0	0	0	0	0	21.5	0	0	0.63	3.87	0.2	0	0
208	41732	2007-2008	3	0	0	0	0	0	0	0	0	0	0	0	1	1	1	0	0	0	0	0	88.98	6.4	0	0	0	39.68	4.93	0	0
209	41733	2007-2008	3	0	0	0	0	0	1	0	0	0	1	1	0	0	0	0	0	0	0	0	222.56	12	0	6.9	1.26	105.02	3.5	6.6	13.9
210	41734	2007-2008	5	0	0	0	0	0	0	0	0	0	1	1	1	1	1	14.56	0	0	0	0	0	7.8	0	0	3.09	31.33	1.34	0.74	0.74
211	41735	2007-2008	3	0	0	0	0	0	0	0	0	0	0	1	1	1	0	0	0	0	0	0	65.81	2.6	0	0	0	48.53	1.58	0	0
212	41736	2007-2008	3	0	0	0	0	0	0	0	0	0	0	0	1	1	1	0	0	0	0	0	4.17	13.3	0	0	0	213.78	13.96	0	0
213	41737	2007-2008	3	0	0	0	0	0	1	1	1	0	0	0	0	0	0	0	0	0	0	0	284.88	18.8	1065.6	0	0.23	196.07	8.32	4.03	7.14
214	41739	2007-2008	2	0	0	0	0	0	0	0	0	0	0	1	0	1	0	0	0	0	0	0	0	8.4	0	0	0	59.02	3.83	3.78	0
215	41740	2007-2008	6	0	0	0	0	0	0	1	0	0	1	1	1	1	1	0	56	0	0	0	56	27.6	0	0	0.95	42.17	4	1.05	0.3
216	41742	2007-2008	4	0	0	0	0	0	0	0	0	0	0	1	1	1	1	0	0	0	0	0	0	3.4	124.32	0.86	0	31.44	2.98	1.16	1.16
217	41743	2007-2008	3	0	0	0	0	0	0	1	0	0	0	0	1	0	1	0	0	0	7.45	0	25	19.2	0	0	0.4	73.9	7.42	0	5.97
218	41745	2007-2008	6	0	0	0	0	0	0	1	0	1	0	1	1	1	1	0	0	0	44.37	0	67.38	14.7	0	286.87	0.07	72.47	3.91	0	1.15
219	41746	2007-2008	3	0	0	0	0	0	0	0	0	0	0	1	1	1	0	0	0	0	0	0	79.96	2.1	0	0	0	38.69	1.96	0	0
220	41747	2007-2008	4	0	0	1	0	0	0	1	0	0	0	1	0	1	0	0	0	56.33	0	0	57.65	12.8	0	0	0	77.9	3.82	1.18	1.18
221	41749	2007-2008	3	0	0	0	0	0	0	0	0	0	0	1	1	1	0	0	0	0	248	0	19.06	4.9	0	2.29	0	52.19	2.21	0	1.59
222	41750	2007-2008	4	0	0	0	0	0	1	0	0	0	0	1	0	1	1	0	0	0	0	0	177.18	3.6	340.4	0	0.1	108.64	1.33	2	0
223	41751	2007-2008	6	0	0	0	0	0	1	1	0	0	0	1	1	1	1	0	0	0	236.8	0	546.79	21	0	0	0.53	16.07	1.45	0	0
224	41752	2007-2008	2	0	0	0	0	0	0	0	0	0	0	0	0	1	1	0	0	0	0	0	0	10.2	0	0	0.26	69.14	4.96	1.54	1.54
225	41753	2007-2008	4	0	0	0	1	1	0	1	0	0	0	1	0	0	0	0	0	0	429.2	233.63	0	16.8	0	0	0.28	84.55	3.55	3.55	3.55
226	41754	2007-2008	5	0	0	0	1	0	0	1	0	0	0	1	1	0	1	0	0	0	1139.6	0	0	14.7	0	0	0	74.33	1.87	0	8.81
227	41755	2007-2008	5	0	0	0	0	0	0	1	0	0	1	1	1	0	1	0	92	0	0	0	0	25.3	0	0	1.32	46.38	2.69	0	2.75
228	41756	2007-2008	4	0	0	0	0	0	0	1	0	0	0	0	1	1	1	0	0	0	0	0	0	31.4	0	0	0.12	94.6	7.49	0	1.86
229	41757	2007-2008	4	0	0	0	0	0	0	1	0	0	0	1	1	0	1	0	0	0	0	0	82.88	20.3	355.2	73.53	0	56.69	2.85	0	4.42
230	41758	2007-2008	4	0	0	0	1	0	0	1	0	0	0	0	1	0	1	0	0	0	474	0	13.82	47.2	0	0	0	70.67	14.9	0	4.23
231	41759	2007-2008	2	0	0	0	0	0	0	0	0	0	0	1	0	0	1	0	0	0	0	0	0	11.7	0	4.58	0.2	88.42	2.98	1.57	11.14
232	41760	2007-2008	7	0	0	0	1	0	0	0	0	1	1	1	1	1	1	0	0	0	710.4	0	26.21	8.8	236.8	307.12	1.74	37.75	3.08	0.99	0.99
233	41761	2007-2008	5	0	0	0	1	0	0	1	0	0	0	0	1	1	1	0	0	0	355.2	0	0	25.9	0	0	0.51	46.13	4.8	0	0
234	41762	2007-2008	4	1	0	0	0	0	0	0	0	0	0	1	1	0	1	364	0	0	0	0	0	6.3	0	0	0	75.52	4.31	0	6.7
235	41763	2007-2008	3	0	0	0	0	0	1	1	0	0	0	0	1	0	0	0	0	0	59.6	0	244	16.5	0	0	0	200.05	14.16	0	3.1
236	41764	2007-2008	7	0	0	0	1	0	0	1	0	0	1	1	1	1	1	0	0	0	754.8	0	66	17.2	0	0	3.88	21.21	0.62	0	1.42
237	41767	2007-2008	3	0	0	0	0	0	0	0	0	0	0	1	1	0	1	0	0	0	0	0	0	5.6	0	0	0	40.17	1.29	0	6.65
238	41768	2007-2008	5	0	0	0	0	0	1	1	1	0	1	0	0	0	1	0	0	0	133.2	0	295.63	16	518	0	1.49	65.18	5.97	3.95	3.95
239	41770	2007-2008	4	0	0	0	0	0	0	1	0	0	0	0	1	1	1	0	0	0	17.9	0	10	15.7	0	0	0	24.19	5.2	0	0
240	41771	2007-2008	4	0	0	0	0	0	0	1	0	0	0	0	1	1	1	0	0	0	118.4	0	0	15.7	0	0	0	34.15	5.9	0	0
241	41772	2007-2008	4	0	0	0	0	0	0	0	0	0	0	1	1	1	1	0	0	0	0	0	0	7.1	0	0	0	30.14	3.71	0	1.89
242	41773	2007-2008	8	0	0	0	0	0	1	1	0	1	1	1	1	1	1	0	0	0	0	0	140.63	14	0	177	2.19	49.4	1.84	0	0
243	41774	2007-2008	3	0	0	0	0	0	0	0	0	0	0	1	1	0	1	0	0	0	0	0	15.75	5.8	0	7.19	0	73.81	4.33	0.34	3.92
244	41775	2007-2008	2	0	0	0	0	0	0	0	0	0	0	1	0	0	1	0	0	0	0	0	0	2.1	0	0	0	60.14	0	4.63	4.63
245	41776	2007-2008	1	0	1	0	0	0	0	0	0	0	0	0	0	0	0	0	456.75	0	0	0	57.5	9.2	0	0	0	54.33	5.08	1.39	4.86
246	41777	2007-2008	4	0	0	0	0	0	1	0	0	0	1	0	1	0	1	0	0	0	0	0	250.69	9.2	0	0	0.88	74.5	4.92	0	3.57
247	41778	2007-2008	3	0	0	0	0	0	0	0	0	0	0	0	1	1	1	0	0	0	0	0	0	10.4	0	0	0.42	38.68	5.8	0	0
248	41779	2007-2008	5	0	0	0	0	0	1	0	1	0	0	0	1	1	1	0	0	0	0	0	332.4	10.9	828.8	0	0.26	55.87	6.08	0	1.88
249	41780	2007-2008	5	0	0	0	0	0	1	0	1	0	0	0	1	1	1	0	0	0	0	0	226.8	11.2	1126.04	9.17	0	116.98	5.26	1.08	1.08
250	41782	2007-2008	3	0	0	0	0	0	0	1	1	0	0	0	0	0	1	0	0	0	0	0	36	22.3	503.2	0	0	79.71	38.22	3.06	3.06
251	41783	2007-2008	6	0	0	0	0	0	0	1	0	0	1	1	1	1	1	0	0	0	192.4	0	11.5	11.7	325.6	11.5	0.91	57.68	4.09	0	0
252	41784	2007-2008	5	0	0	0	0	0	0	1	0	0	0	1	1	1	1	0	0	0	0	0	45.12	18.5	0	0	0.09	40.23	1.7	0	0
253	41785	2007-2008	7	0	0	0	0	0	1	1	0	0	1	1	1	1	1	0	0	0	0	0	165	15.4	0	0	1.61	64.7	4.09	0	0
254	41787	2007-2008	1	0	0	0	0	0	0	0	0	0	0	1	0	0	0	0	0	0	0	0	28	9.5	0	0	0.64	138.99	3.13	7.22	10.44
255	41788	2007-2008	1	0	0	0	0	0	0	0	0	0	0	1	0	0	0	0	0	0	0	0	99.92	4.5	192.4	4.58	0	42.89	2.58	2.97	2.97
256	41789	2007-2008	4	0	0	0	0	0	0	1	0	0	0	0	1	1	1	0	0	0	0	0	12	13.6	0	0	0.67	90.43	5.77	1.54	1.54
257	41791	2007-2008	5	0	0	0	0	0	1	1	0	0	0	0	1	1	1	0	0	0	177.6	0	282	14.2	0	0	0	98.92	12.23	0	0
258	41792	2007-2008	4	0	0	0	0	0	0	1	0	0	0	0	1	1	1	0	0	0	0	43.25	0	19.9	0	0	0.17	64.14	8.61	1.21	1.21
259	41793	2007-2008	4	0	0	0	1	0	1	1	0	0	0	0	1	0	0	0	0	0	503.2	0	219	47.4	0	0	0	219.73	9.64	0.54	4.91
260	41794	2007-2008	4	0	0	0	1	0	0	0	0	0	0	1	1	1	0	0	0	0	1154.4	0	42	8.7	355.2	0	0	129.3	3.04	0	0
261	41795	2007-2008	3	0	0	0	0	0	0	0	0	0	0	0	1	1	1	0	0	0	0	0	81	7.9	0	9.17	0	71.04	9.46	0.99	0.99
262	41796	2007-2008	6	0	0	0	0	1	0	0	0	0	1	1	1	1	1	0	0	0	0	300	0	10.7	310.8	0	0.85	20.26	1.77	0	0
263	41797	2007-2008	6	0	0	0	0	0	1	0	0	0	1	1	1	1	1	0	0	0	0	0	217.81	8.7	0	0	1.27	68.95	1.91	0.67	0.67
264	41798	2007-2008	4	0	0	0	0	1	1	0	0	0	0	0	0	1	1	0	0	0	0	618	267.94	8.7	0	0	0.44	96.52	9.81	1.78	2.43
265	41799	2007-2008	4	0	0	0	0	0	0	1	0	0	0	0	1	1	1	0	0	0	0	0	0	12.5	0	80	0.39	51.48	6.69	0	0
266	41800	2007-2008	4	0	0	0	0	0	0	0	0	0	0	1	1	1	1	0	0	0	0	0	113.67	4.1	0	0	0.42	36.35	3.87	0	0
267	41801	2007-2008	5	0	0	0	0	0	0	0	1	0	0	1	1	1	1	0	0	0	0	0	68	2.2	355.2	68	0	15.39	2.37	0.12	1.82
268	41802	2007-2008	6	0	0	0	0	0	1	1	0	0	1	1	1	0	1	0	0	0	0	0	156	11.7	0	0	1.66	41.22	2.19	0.1	2.03
269	41804	2007-2008	4	0	0	0	0	0	0	0	0	0	0	1	1	1	1	0	0	0	0	0	14.13	10.8	236.8	0	0	36.99	2.83	0	0
270	41805	2007-2008	3	0	0	0	0	0	1	0	0	0	0	0	1	0	1	0	0	0	0	0	248.38	8.7	0	0	0	75.85	10.34	0	2.91
271	41806	2007-2008	2	0	0	0	0	0	0	0	0	0	1	1	0	0	0	0	0	0	251.6	0	0	6.5	0	9.17	1.02	57.8	3.34	3.25	3.25
272	41807	2007-2008	3	0	0	0	0	0	1	0	0	0	0	1	0	1	0	0	0	0	0	0	210.58	10.2	0	0	0.34	114.09	4.8	1.69	0.03
273	41808	2007-2008	7	0	0	0	1	0	1	1	0	0	1	1	1	0	1	0	0	0	710.4	0	170	45.9	251.6	0	2.03	58.03	3.77	0.34	3.79
274	41809	2007-2008	4	0	0	0	0	0	1	1	1	0	0	0	0	0	1	0	0	0	0	0	225.29	16.5	1894.4	0	0	104.57	12.26	4.48	5.31
275	41811	2007-2008	2	0	0	0	0	0	1	0	0	0	0	0	1	0	0	6.08	0	0	0	0	140.56	8.2	0	108.56	0.14	79.53	5.26	0.5	3.09
276	41812	2007-2008	4	0	0	0	0	0	0	0	0	0	0	1	1	1	1	0	0	0	0	0	0	8.4	0	0	0.06	15.9	2.93	0	0
277	41813	2007-2008	3	0	0	0	0	0	0	0	0	0	0	1	1	1	0	0	0	0	0	0	0	2.5	0	0	0	56.9	0	0	0
278	41814	2007-2008	6	0	0	0	0	0	0	1	0	0	1	1	1	1	1	0	0	0	251.6	0	114	22.5	0	28	1.55	34.37	4.08	0.99	1.13
279	41815	2007-2008	2	0	0	0	0	0	0	0	0	0	0	0	0	1	1	0	0	0	0	0	0	10.2	0	0	0.75	40.03	5.71	1.61	1.61
280	41816	2007-2008	4	0	0	0	0	0	0	1	0	0	0	0	1	1	1	0	0	0	0	0	0	16.4	0	0	0.02	71.01	7.16	0.15	0.15
281	41818	2007-2008	5	0	0	0	0	0	0	0	0	0	1	1	1	1	1	0	0	0	0	0	0	8.9	0	0	1.75	42.07	4.02	0.14	0.14
282	41819	2007-2008	3	0	0	0	0	1	1	0	0	0	0	0	0	1	0	0	0	0	0	218.75	480	12.1	0	0	0	116.13	7.32	1.74	1.74
283	41820	2007-2008	6	0	0	0	0	0	0	1	0	0	1	1	1	1	1	0	0	0	2.48	0	28.35	16.1	0	0	1.17	24.21	1.22	0	0
284	41821	2007-2008	5	0	0	0	0	0	0	1	0	0	1	0	1	1	1	0	0	0	0	0	0	16.8	0	0	1.12	56.87	4.8	0	1.1
285	41822	2007-2008	2	0	0	0	0	0	0	0	0	0	0	1	1	0	0	0	0	0	0	0	85.05	13.1	0	4.58	0	194.07	3.8	0	6.81
286	41823	2007-2008	7	0	0	0	0	0	1	0	1	1	0	1	1	1	1	0	0	0	0	0	182.5	5.9	473.6	159.25	0	65.95	3.78	0	0
287	41824	2007-2008	4	0	0	0	0	0	0	0	0	0	0	1	1	1	1	0	0	0	0	0	56.7	4.4	0	9.17	0	33.54	2.28	0.99	0.99
288	41825	2007-2008	4	0	0	0	0	0	0	0	0	0	0	1	1	1	1	0	0	0	0	156.25	61.25	7.5	0	110.5	0.33	31.63	3.3	0	0
289	41826	2007-2008	4	0	0	0	0	0	0	0	0	0	0	1	1	1	1	0	0	0	0	0	24	7.7	0	0	0	50.95	2.85	0	2.27
290	41827	2007-2008	4	0	0	0	0	0	0	0	0	0	0	1	1	1	1	0	82.5	0	177.6	0	82.5	4.3	0	0	0	16.41	1.63	0	0
291	41828	2007-2008	5	0	1	0	0	0	0	1	0	0	0	0	1	1	1	0	330.75	0	0	0	0	20.2	0	0	0	51.72	11.29	0	0
292	41829	2007-2008	4	0	0	0	0	0	1	0	0	0	0	0	1	1	1	0	0	0	0	0	250.69	7.5	0	0	0	46.87	6.53	0	0.88
293	41830	2007-2008	2	0	0	0	0	1	1	0	0	0	0	0	0	0	0	0	0	0	0	330	229.69	12.4	0	0	0.26	174.27	9.69	7.56	5.73
294	41831	2007-2008	4	0	0	0	0	0	1	1	0	0	0	0	1	0	1	0	0	0	0	0	382	17.1	0	0	0	115	10.73	0.15	5.46
295	41832	2007-2008	2	0	0	0	0	0	0	0	0	0	1	1	0	0	0	0	0	0	0	0	41.38	6.4	0	0	1.34	92.18	2.3	3.56	5.9
296	41833	2007-2008	6	0	0	0	0	1	1	1	0	0	1	0	1	0	1	0	0	0	0	210.6	216.48	19.1	0	0	2.6	63.41	6.73	0	1.97
297	41834	2007-2008	6	1	0	0	0	0	0	1	0	1	0	0	1	1	1	312	0	0	266.4	0	117.21	32.8	251.6	367.5	0.29	62.18	10.1	0	0.3
298	41837	2007-2008	5	0	0	0	0	0	1	0	0	0	0	1	1	1	1	0	0	0	0	0	184.5	6.1	0	0	0	58.74	4.14	0	0
299	41838	2007-2008	2	0	0	0	0	0	1	1	0	0	0	0	0	0	0	0	0	0	155.1	0	373.84	17	155.1	11.48	0.77	126.9	7.45	4.32	7.3
300	41839	2007-2008	2	0	0	0	0	0	0	1	0	0	0	0	0	0	1	0	0	0	266.4	0	0	16.9	0	4.58	0.77	40.05	5.95	2.97	2.97
301	41840	2007-2008	4	0	0	0	1	0	1	1	0	0	0	0	1	0	0	0	0	0	710.4	0	395.15	14.2	0	0	0.73	137.85	4.69	0	4.57
302	41841	2007-2008	4	0	0	0	0	0	0	1	0	0	1	0	1	0	1	0	0	0	0	0	0	13.2	0	27.6	1.36	110.79	9.74	0	2.96
303	41842	2007-2008	3	0	0	0	0	0	0	1	0	0	0	0	1	0	1	0	0	0	0	0	0	17	0	0	0	84.6	7.56	0	3.1
304	41843	2007-2008	6	0	0	0	1	0	1	1	0	0	0	0	1	1	1	0	0	0	357.6	0	219	14	0	0	0.32	109.78	9.68	0	1.88
305	41844	2007-2008	4	0	0	0	0	0	0	0	0	0	0	1	1	1	1	0	0	0	0	0	0	3.2	0	0	0	25.28	0.72	0	0
306	41846	2007-2008	5	0	0	0	0	0	1	0	0	0	0	1	1	1	1	0	0	0	0	0	335.06	6.8	0	0	0.19	43.34	3.02	0	0
307	41847	2007-2008	1	0	0	0	0	0	0	0	0	0	0	0	0	1	0	0	0	0	0	0	76.1	7.4	192.4	24	0	96.98	9.08	1.3	1.3
308	41848	2007-2008	6	0	0	0	0	0	1	1	0	1	1	0	0	1	1	0	0	0	0	0	217.08	28.6	0	198	1.51	101.04	5.97	1.98	1.97
309	41850	2007-2008	4	0	0	0	0	1	0	1	1	0	0	0	0	0	1	0	0	0	0	247.2	28.35	14	473.6	0	0.13	80.29	7.46	4.38	4.62
310	41852	2007-2008	2	0	0	0	0	0	1	1	0	0	0	0	0	0	0	0	0	0	251.6	0	310.88	16	0	72.38	0	158.46	10.84	4.74	6.72
311	41853	2007-2008	4	0	0	0	0	0	0	1	1	0	0	0	0	1	1	0	0	0	192.4	0	113.4	17.4	858.4	0	0	54.23	6.91	2.32	2.32
312	41854	2007-2008	3	0	0	0	0	0	0	0	0	0	0	1	1	0	1	0	0	0	0	0	39	5.4	0	0	0	99.3	1.23	0	20.36
313	41855	2007-2008	3	0	0	0	0	0	0	1	0	0	1	0	0	0	1	0	0	0	0	0	141.75	21.3	0	61.17	0.88	139.83	8.37	8.15	8.15
314	41856	2007-2008	3	0	0	0	0	0	1	0	0	0	0	1	0	0	1	0	0	0	266.4	0	275.56	13.5	0	108.56	0.4	113.38	3.34	5.24	13.17
315	41857	2007-2008	5	0	0	0	0	0	1	0	0	1	0	0	1	1	1	0	0	0	318.62	0	510.53	5.5	340.4	786.62	0	66.98	5.85	0.66	0.66
316	41858	2007-2008	3	0	0	0	1	0	0	0	0	0	0	1	0	0	1	0	0	0	506.6	0	0	4.4	0	0	0.68	55.76	4.37	3.73	5.87
317	41859	2007-2008	4	0	0	0	0	0	1	0	0	0	0	1	0	1	1	0	0	0	0	0	183.56	9.7	0	0	0.78	35.51	3.82	1.61	1.61
318	41861	2007-2008	4	0	0	0	1	0	0	0	0	0	0	0	1	1	1	0	0	0	531.56	0	0	5.9	0	0	0	36.95	4.49	0.27	0.27
319	41863	2007-2008	7	0	0	0	0	1	0	1	0	1	1	0	1	1	1	0	0	0	266.4	452.73	0	14.3	0	165	1.01	38.93	5.96	0	0.43
320	41864	2007-2008	5	0	0	0	1	0	0	1	0	0	0	0	1	1	1	0	0	0	596.01	0	21	19.8	0	18.33	0.79	141.93	11.7	0.77	0.77
321	41865	2007-2008	7	0	1	0	0	0	1	1	0	0	0	1	1	1	1	0	211.31	0	251.6	0	426.15	14	0	0	0	60.68	0.69	0	0
322	41866	2007-2008	5	0	0	0	0	0	1	1	0	0	0	0	1	1	1	0	110	0	0	0	314.21	17	0	0	0	55	6.24	0	0
323	41867	2007-2008	3	0	0	0	0	0	1	1	0	0	0	0	0	1	0	0	0	0	0	0	289.7	17.5	0	4.58	0	171.02	8.4	1.7	1.7
324	41868	2007-2008	6	0	0	0	1	0	0	1	0	0	1	1	1	0	1	0	0	0	636.4	0	0	15.5	0	0	0.93	61.83	3.96	0	2.85
325	41869	2007-2008	7	0	0	0	0	0	1	1	1	0	0	1	1	1	1	0	0	0	0	113	183	26.4	1036	0	0	125.01	5.46	0	0
326	41870	2007-2008	4	0	0	0	0	0	0	1	0	0	0	1	1	1	0	0	0	0	178.8	0	57.5	13.9	0	57.5	0.61	85.86	2.78	0	0.81
327	41871	2007-2008	7	0	0	0	0	0	1	1	1	0	1	0	1	1	1	0	0	0	268.2	0	313.75	12.1	1006.4	0	0.94	105.43	9.05	0	0.84
328	41872	2007-2008	4	0	0	0	0	0	0	0	0	0	0	1	1	1	1	0	0	0	0	0	149.28	5.6	0	0	0.26	44.5	2.51	0	1.32
329	41873	2007-2008	5	0	0	0	0	0	0	1	0	0	0	1	1	1	1	0	0	0	192.4	0	0	12.8	0	0	0	37.34	4.08	0	0
330	41874	2007-2008	6	0	0	0	0	0	1	1	0	0	1	1	1	0	1	0	0	0	0	0	188.13	15.4	0	0	2.63	40.07	3.57	0	6.62
331	41875	2007-2008	4	0	0	0	0	0	0	0	0	0	0	1	1	1	1	0	0	0	5.07	0	28.35	8.1	0	0	0.28	33.1	1.19	0	0
332	41877	2007-2008	5	0	0	0	0	0	1	1	0	0	1	0	1	0	1	0	0	0	0	0	222.34	13	0	0	1.23	44.07	4.67	0	3.58
333	41878	2007-2008	7	0	0	0	0	0	0	1	1	0	1	1	1	1	1	0	0	0	0	0	60	14.8	710.4	0	2.12	59.36	4.33	0	0
334	41879	2007-2008	6	0	0	0	1	0	1	0	0	0	1	1	1	1	0	0	0	0	577.2	0	567	9.8	0	0	0.88	96	2.34	0	1.44
335	41880	2007-2008	4	0	0	0	0	0	0	0	0	0	0	1	1	1	1	0	0	0	0	0	0	12.3	296.4	4.58	0.54	67.43	4.52	0.79	0.79
336	41881	2007-2008	6	0	0	0	1	0	0	1	0	0	0	1	1	1	1	0	0	0	858.4	0	67.1	16.8	0	0	0	53.11	3.95	0.34	0.34
337	41882	2007-2008	3	0	0	0	1	0	0	0	0	0	0	0	1	0	1	0	129	0	521.5	0	6.75	10.3	0	0	0	40.19	4.64	0	2.61
338	41883	2007-2008	6	0	0	0	1	0	0	0	0	0	1	1	1	1	1	0	0	0	355.2	0	123	10.5	0	4.58	0.88	46.36	4.12	0.99	0.99
339	41886	2007-2008	3	0	0	0	0	0	0	0	0	0	0	0	1	1	1	0	0	0	0	0	71.63	10.6	0	113.4	0.21	39.31	10.03	0	0.41
340	41887	2007-2008	3	0	0	0	0	0	0	0	0	0	0	1	1	1	0	0	0	0	0	0	0	1.7	0	0	0	14.61	0.68	0	0
341	41888	2007-2008	5	0	0	0	1	0	1	0	0	0	0	0	1	1	1	0	0	0	1776	0	195.25	9	0	0	0	99.23	5.6	0	0
342	41889	2007-2008	4	0	0	0	0	0	1	0	0	0	0	0	1	1	1	0	0	0	251.6	0	305.36	13.5	0	0	0.46	107.74	7.64	1.1	1.37
343	41890	2007-2008	4	0	0	0	0	0	0	0	0	0	0	1	1	1	1	0	0	0	0	0	84	6.9	0	0	0.19	35.28	1.35	0.12	0.12
344	41891	2007-2008	5	0	0	0	0	0	0	1	0	0	0	1	1	1	1	0	0	0	0	0	133.66	14	0	0	0.47	68.08	2.09	0	0
345	41892	2007-2008	4	0	0	0	0	0	0	1	0	0	0	0	1	1	1	0	0	0	0	0	28.63	18.4	0	0	0.4	64.93	19.99	0	0
346	41893	2007-2008	6	0	0	0	0	0	1	0	0	1	1	1	1	0	1	0	0	0	0	200.69	447.5	12.8	0	253.42	1.42	64.52	3.21	0.81	4.07
347	41895	2007-2008	4	0	0	0	0	0	0	1	0	0	0	0	1	1	1	0	0	0	0	0	86.85	17.4	0	0	0	48.04	5.44	0	0
348	41896	2007-2008	4	0	0	0	1	0	0	0	0	0	0	1	1	0	1	0	0	0	2533	0	121.5	7.8	0	0	0	107.2	5.01	0	5.98
349	41897	2007-2008	5	0	0	0	1	0	0	1	0	0	0	0	1	1	1	0	0	0	532.8	0	59.06	21	0	0	0.78	36.17	5.55	0	0
350	41898	2007-2008	6	0	0	0	1	0	1	1	0	0	0	0	1	1	1	0	0	0	486	0	306	13.5	251.6	0	0	77.87	4.7	0	1.52
351	41899	2007-2008	3	0	0	0	0	0	0	1	0	0	0	0	1	0	1	0	0	0	193.7	0	0	31.3	0	0	0	47.08	7.8	0	5.55
352	41902	2007-2008	6	0	0	0	0	0	1	1	1	0	0	1	1	0	1	0	0	0	0	0	459.88	13.6	592	0	0	71.2	4.13	0	5.36
353	41903	2007-2008	8	0	1	0	0	0	1	1	0	1	1	0	1	1	1	0	267.75	0	0	156.25	243.66	23.8	0	180.08	4.75	73.15	7.87	0	1.9
354	41904	2007-2008	8	0	0	1	1	0	1	1	0	0	1	0	1	1	1	0	0	267.75	754.8	156.25	271.8	17.6	0	0	1.04	27.2	11.34	0	0.19
355	41905	2007-2008	4	0	0	0	0	0	0	1	0	0	0	0	1	1	1	0	0	0	0	0	110	15.8	0	0	0	57.32	6.3	0	1.39
356	41906	2007-2008	4	0	0	0	0	0	0	0	0	0	0	1	1	1	1	0	0	0	0	0	54.71	8.6	0	0	0	54.3	1.77	0	2.36
357	41908	2007-2008	4	0	0	0	0	0	0	1	0	0	0	1	1	1	0	0	0	0	153.92	59.33	126.38	21.4	0	102.38	0	66.19	4.36	0	0
358	41909	2007-2008	6	0	0	0	1	0	1	1	0	0	0	0	1	1	1	0	0	0	1290.99	0	219.36	23.6	0	0	0.64	69.2	9.72	0	0
359	41910	2007-2008	4	0	0	0	0	0	0	0	0	0	0	1	1	1	1	0	0	0	0	0	0	8.4	0	0	0.55	13.63	5.52	0.99	0
360	41911	2007-2008	7	0	0	0	0	0	1	1	0	1	1	1	1	1	0	0	0	0	0	0	248.26	13.6	0	175.5	3	95.28	2.15	0	0
361	41912	2007-2008	3	0	0	0	0	0	1	1	0	0	0	0	1	0	0	0	0	0	0	0	346.75	22.3	0	0	0	170.99	5.5	0	2.05
362	41914	2007-2008	3	0	0	0	0	0	0	0	0	0	0	1	1	0	1	0	0	0	0	0	85.35	10.5	0	4.58	0.4	99.2	3.35	1.51	6.24
363	41915	2007-2008	7	0	0	0	1	0	1	0	1	0	1	1	1	1	0	0	0	0	592	0	246.05	9.8	355.2	80	2.09	91.14	3.61	0	0
364	41916	2007-2008	4	0	0	0	0	0	1	1	0	0	0	0	1	0	1	0	0	0	0	188	605	15.5	0	0	0.51	102.95	8.33	0.89	3.58
365	41917	2007-2008	2	0	0	0	0	0	0	0	0	0	0	0	1	0	1	0	0	0	88.8	0	7.06	10.2	0	0	0.65	72.99	6.62	0	2.84
366	41918	2007-2008	4	0	0	0	1	0	1	0	0	0	0	1	1	0	0	0	0	0	1065.6	0	296	8.3	0	0	0	117.08	3.62	0	2.65
367	41919	2007-2008	6	1	0	0	1	0	0	1	0	0	1	0	0	1	1	178.5	39	0	577.2	43.25	0	18	0	0	1.09	68.52	4.68	2.09	1.1
368	41920	2007-2008	5	0	0	0	0	0	1	1	0	0	1	1	1	0	0	0	0	0	0	0	250	15.4	0	2.29	2.63	58.19	3.47	0	2.8
369	41921	2007-2008	4	0	0	0	0	0	0	0	0	0	0	1	1	1	1	0	0	0	372.5	0	7.54	8.4	0	0	0	21.46	3.04	0	0
370	41922	2007-2008	7	1	0	0	0	0	0	1	0	1	1	0	1	1	1	312	0	0	0	0	66	15.3	177.6	175.5	1.92	46.71	8.11	0	0
371	41923	2007-2008	3	0	0	0	0	0	1	1	0	0	0	1	0	0	0	0	0	0	0	0	248.25	22.1	0	14.04	0.8	92.23	3.8	2.66	2.66
372	41924	2007-2008	4	0	0	0	0	0	1	1	0	1	0	0	1	0	0	0	0	0	0	0	363.25	23	0	156	0.77	215.96	7.63	0	4.44
373	41925	2007-2008	4	0	0	0	0	0	1	1	0	0	0	0	1	0	1	0	0	0	0	0	401.25	19.5	0	0	0.14	171.8	19.17	0.89	3.81
374	41926	2007-2008	6	0	0	0	1	0	1	0	0	1	0	1	1	0	1	0	0	0	651.2	0	182	12.9	251.6	182	0	74.5	5	0	4.21
375	41927	2007-2008	2	0	0	0	0	0	0	0	0	0	0	0	1	0	1	0	0	0	0	92.32	58.75	11.8	0	0	0	123.96	6.71	1.08	7.75
376	41928	2007-2008	5	0	0	0	0	1	1	0	0	0	0	0	1	1	1	0	0	0	0	561.6	426.74	11.5	0	0	0.53	63.62	6.19	0.31	0.31
377	41929	2007-2008	6	0	0	0	1	0	0	0	1	0	0	1	1	1	1	0	0	0	473.6	0	0	8.3	518	0	0	77.86	3.82	0	0
378	41931	2007-2008	3	0	0	0	0	0	0	0	0	0	0	0	1	1	1	0	0	0	0	0	21	5.8	340.4	0	0	44.8	7.54	0	2.27
379	41934	2007-2008	4	0	0	0	1	0	0	0	0	0	0	1	0	1	1	0	0	0	503.2	0	0	0.1	0	0	0	60.38	0	1.99	1.99
380	41935	2007-2008	2	0	0	0	0	0	0	0	0	0	0	1	0	0	1	0	0	0	0	0	48.28	8.9	0	0	0	102	4.26	2.7	2.7
381	41936	2007-2008	3	0	0	0	0	0	0	1	0	0	0	0	0	1	1	0	0	0	268.2	0	0	15.6	0	4.58	0.51	117.9	6.43	1.61	1.61
382	41938	2007-2008	4	0	0	0	0	0	1	0	0	0	0	0	1	1	1	0	0	0	0	0	345	12.9	0	0	0.86	69.08	7.17	0	2.26
383	41939	2007-2008	6	1	0	0	0	0	0	1	0	0	0	1	1	1	1	234	0	0	0	0	55.29	12.6	0	70	0.3	43.62	4.08	0	0
384	41940	2007-2008	6	0	1	0	0	0	0	1	0	0	1	0	1	1	1	0	884.5	0	0	0	109.43	19.9	0	0	1.42	47.66	8.87	0	0
385	41941	2007-2008	5	0	0	0	0	0	0	1	0	0	1	0	1	1	1	0	0	0	0	0	143.88	29.7	0	4.58	5.27	58.33	7.96	0	0
386	41942	2007-2008	4	0	0	0	0	0	0	0	0	0	0	1	1	1	1	0	0	0	0	0	0	3.9	0	0	0	14.95	1.4	0	1.78
387	41943	2007-2008	4	0	0	0	0	0	0	0	0	0	0	1	1	1	1	0	0	0	0	0	124.25	6.6	0	0	0	68.83	4.83	0	0.72
388	41944	2007-2008	4	0	0	0	0	0	0	0	0	0	0	1	1	1	1	0	0	0	251.6	0	100	4.9	0	0	0	32.09	2.85	0	0
389	41946	2007-2008	2	0	0	0	0	0	0	0	0	0	0	0	0	1	1	0	0	0	0	46.31	105.17	9.5	251.6	0	0.45	44.53	5.82	2.9	0.4
390	41947	2007-2008	5	0	0	0	1	0	0	0	0	0	0	1	1	1	1	0	0	0	1443	0	21.26	7.7	0	0	0	27.15	1.96	0.62	0.62
391	41949	2007-2008	3	0	0	0	0	0	1	1	0	0	0	0	1	0	0	30	0	0	266.4	178	507.85	22.9	29.6	5.21	0.21	133.5	5.11	0.42	3.97
392	41950	2007-2008	2	0	0	0	0	0	0	0	0	0	0	1	0	0	1	0	0	0	0	0	18.43	7.2	0	0	0.44	36.23	1.7	3.59	3.59
393	41951	2007-2008	3	0	0	0	0	0	1	1	0	0	0	0	0	0	1	0	0	0	0	0	396	15	0	0	0	99.72	15.99	3.09	6.93
394	41952	2007-2008	2	0	0	0	0	0	1	0	0	0	0	0	0	1	0	0	0	0	0	0	350.17	10.4	0	93.5	0	117.53	10.26	1.45	1.79
395	41953	2007-2008	5	0	0	0	1	0	1	0	0	0	1	0	0	1	1	0	0	0	355.2	0	141.6	11.4	251.6	5.21	1.68	38.46	5.65	1.85	0.86
396	41954	2007-2008	3	0	0	0	0	0	1	0	0	0	0	1	0	0	1	0	0	0	0	0	468.94	9.4	0	0	0	77.95	5.43	1.66	2.9
397	41955	2007-2008	5	0	0	0	0	1	0	1	0	0	0	0	1	1	1	0	0	0	0	227.06	28	33.2	0	0	0	61.07	15.19	0	0
398	41957	2007-2008	2	0	0	0	0	0	1	0	0	0	1	0	0	0	0	0	0	0	59.2	0	242.46	9.2	236.8	3.44	1.03	101.68	6.24	3.95	5.65
399	41958	2007-2008	4	0	0	0	0	0	0	1	0	1	0	0	1	0	1	0	0	0	0	0	0	23	0	232	0	120.71	21.24	0	5.92
400	41959	2007-2008	5	0	0	0	0	0	1	0	0	0	0	1	1	1	1	0	0	0	0	0	237.09	3.7	0	0	0	32.93	2.59	0.14	1.67
401	41960	2007-2008	5	0	0	0	0	0	1	0	0	0	0	1	1	1	1	0	0	0	193.7	0	145.67	7.9	0	0	0	22.54	4.32	0	0.83
402	41961	2007-2008	5	1	0	0	1	0	1	1	0	0	0	0	1	0	0	96.48	0	0	592	0	943.91	44.4	0	0	0.54	226.09	17.14	0	6.06
403	41962	2007-2008	5	0	0	0	1	0	1	1	0	0	0	0	0	1	1	0	0	0	962	0	493.16	21.8	0	0	0	136.91	10.23	2.17	2.49
404	41963	2007-2008	5	0	0	0	0	0	0	1	0	0	0	1	1	1	1	0	121.5	0	0	0	0	26.9	222	0	0.43	97.37	5.24	0	0
405	41964	2007-2008	4	0	0	0	0	0	0	0	0	1	0	1	1	1	0	0	0	0	355.2	0	21	7.2	0	145	0	88.8	5	0.79	2.3
406	41965	2007-2008	5	0	1	0	0	0	0	1	0	0	0	1	0	1	1	0	365.5	0	251.6	0	5.06	12.8	0	0	0.01	35.02	3.21	1.18	1.18
407	41966	2007-2008	3	0	0	0	0	0	0	0	0	0	0	1	1	0	1	0	0	0	0	0	0	3.7	192.4	0	0	26.28	4.51	0	3.63
408	41968	2007-2008	1	0	0	0	0	0	1	0	0	0	0	0	0	0	0	0	0	0	0	0	459	8	0	0	0	128.35	10.36	6.06	8.11
409	41969	2007-2008	7	0	0	0	0	0	1	1	1	0	1	0	1	1	1	0	0	0	0	0	136.17	24.1	710.4	59	1.12	67.22	6.41	0.99	1.22
410	41971	2007-2008	6	0	0	0	0	0	0	1	0	1	1	1	0	1	1	0	0	0	253.3	0	0	27.5	0	307.13	2.82	40.48	2.74	1.98	0
411	41973	2007-2008	5	0	0	0	1	0	1	1	0	0	1	1	0	0	0	0	0	0	695.6	0	182.1	22.1	0	9.17	3.88	155.54	3.32	3.1	4.63
412	41974	2007-2008	3	0	0	0	0	0	0	0	0	0	0	0	1	1	1	0	0	0	0	54.06	46.5	10	0	0	0	72.81	6.09	1.43	1.43
413	41975	2007-2008	2	0	0	0	0	0	0	0	0	0	0	0	0	1	1	0	0	0	0	0	9.14	9.9	59.2	0	0.17	43.61	5.32	1.16	1.25
414	41979	2007-2008	4	0	0	0	0	0	0	0	0	0	0	1	1	1	1	0	0	0	0	3.71	0	4.9	0	0	0	37.58	2.73	0.82	0.97
415	41981	2007-2008	3	1	0	0	0	0	1	1	0	0	0	0	0	0	0	100.5	0	0	0	0	661.25	24.5	0	87	0	149.72	17.76	4.95	8
416	41982	2007-2008	4	0	0	0	0	0	0	1	0	0	0	1	1	1	0	0	0	0	0	0	6.91	22.5	0	0	0	97.18	3.4	0	1.86
417	41983	2007-2008	4	0	0	0	0	0	0	0	0	0	0	1	1	1	1	0	0	0	144.23	0	69.33	4.5	0	69.33	0	31.35	2.23	0	1.44
418	41984	2007-2008	4	0	0	0	0	0	0	0	0	0	0	1	1	1	1	0	0	0	59.6	0	7.06	0.9	0	0	0	10.1	1.17	0	0.05
419	41985	2007-2008	7	0	0	0	0	0	1	1	0	1	1	0	1	1	1	0	0	0	0	133.5	684.48	30.6	0	253.31	2.42	169.86	16.57	0.37	0.37
420	41986	2007-2008	5	0	0	0	0	0	1	0	0	1	0	1	1	1	0	0	0	0	0	0	224	13.1	0	224	0	98.35	3.46	0	0
421	41988	2007-2008	4	0	0	0	1	0	0	0	0	0	0	1	1	0	1	0	0	0	1776	0	0	5.5	0	0	0	56.83	3.87	0	4.67
422	41989	2007-2008	6	0	0	0	0	0	0	1	0	0	1	1	1	1	1	0	0	0	0	0	24	14.4	0	0	1.83	49.16	5.36	0	0
423	41990	2007-2008	4	0	0	0	0	0	0	1	0	0	0	0	1	1	1	0	0	0	355.2	0	0	57.1	0	0	0	116.59	12.88	0	0
424	41991	2007-2008	4	0	1	0	0	0	0	1	0	0	0	0	1	0	1	0	653.63	0	355.2	0	0	17	0	0	0	42.58	7.52	0	13.01
425	41992	2007-2008	7	0	0	0	0	1	1	1	0	0	0	1	1	1	1	0	0	0	0	328.13	158.56	12.4	0	0	0	35.99	1.67	0.58	0.58
426	41993	2007-2008	5	0	0	0	0	0	0	1	1	0	0	1	1	1	0	0	0	0	0	0	130.09	16.9	503.2	0	0	130.74	2.76	0	0
427	41994	2007-2008	3	0	0	0	0	0	0	0	0	0	0	1	0	1	1	0	0	0	0	0	28.35	2.7	369.85	0	0.51	25.74	3.67	1.98	1.98
428	41995	2007-2008	5	0	0	0	0	0	0	0	0	0	1	1	1	1	1	0	0	0	0	0	21	8.7	0	0	1.15	54.92	3.88	0	0
429	41996	2007-2008	4	0	0	0	0	0	0	0	0	0	0	1	1	1	1	0	75.84	0	0	0	0	8.3	0	0	0.73	36.63	1.53	0	0.58
430	41997	2007-2008	3	0	0	0	0	0	0	0	0	0	0	1	1	1	0	0	62.5	0	0	0	0	5.7	0	0	0	54.68	2.45	1.5	1.5
431	41998	2007-2008	2	0	0	0	0	0	1	0	0	0	0	0	0	0	1	0	0	0	0	108.06	386.7	13.4	0	0	0	181.63	12.95	2	15.54
432	41999	2007-2008	5	0	0	0	0	0	1	0	0	0	0	1	1	1	1	0	0	0	0	0	202.34	3.2	0	0	0	48.58	4.26	1.12	1.22
433	42000	2007-2008	6	0	0	0	1	1	0	0	0	0	1	1	1	1	0	0	0	0	1420.8	2160	0	11.5	0	0	1.73	73	3.64	0	0
434	42001	2007-2008	1	0	0	0	0	0	0	0	0	0	0	0	0	0	1	0	0	0	0	0	56.7	4.4	0	0	0	99.98	6.38	5.16	10.74
435	42002	2007-2008	4	0	0	0	0	0	1	0	0	0	0	0	1	1	1	0	0	0	192.4	0	198.73	7.2	0	0	0	69.09	7.12	0.14	0.46
436	42003	2007-2008	4	0	0	0	1	0	0	0	0	0	0	0	1	1	1	0	0	0	444	0	0	9.5	0	0	0	38.4	6.65	0	0
437	42004	2007-2008	4	1	0	0	0	0	1	1	0	0	0	0	1	0	0	174.75	0	0	0	0	744	48.3	0	0	0.34	303.4	21.89	0	7.05
438	42005	2007-2008	4	0	0	0	1	0	0	0	0	0	1	1	0	0	1	0	0	0	710.4	0	0	4.9	0	0	1.01	26.86	2.8	2.42	4.74
439	42006	2007-2008	4	0	0	0	0	0	0	0	0	0	1	1	0	1	1	0	0	0	0	86.5	0	13.3	0	0	1.04	32.03	3.35	1.86	0
440	42007	2007-2008	4	0	0	0	0	0	1	0	0	0	0	1	1	1	0	0	0	0	0	0	246.59	7.5	0	0	0.73	85.59	5.16	0.92	0.92
441	42009	2007-2008	1	0	0	0	0	0	0	1	0	0	0	0	0	0	0	0	0	0	0	0	42	16.2	0	0	0	79.53	6.64	3.23	5.43
442	42011	2007-2008	3	0	0	0	0	0	0	0	0	0	0	1	1	0	1	0	0	0	0	0	146.5	7	0	0	0	21.22	2.74	0	3.44
443	42015	2007-2008	6	0	0	0	0	0	1	1	0	0	0	1	1	1	1	0	0	0	0	0	326.03	30	0	0	0.43	34.1	1.63	0	0.98
444	42016	2007-2008	4	0	0	0	0	0	0	1	1	0	0	0	1	1	0	0	0	0	0	0	2.5	20.8	1554	0	0	146.22	9.59	0.57	0.57
445	42018	2007-2008	4	0	0	0	0	0	0	1	0	0	1	0	1	0	1	0	0	0	0	0	0	23.9	0	0	1.75	77.51	12.44	0	4.58
446	42019	2007-2008	5	0	0	0	0	0	0	0	0	1	0	1	1	1	1	0	0	0	0	108.06	95.96	5	0	157.47	0.26	23.82	2.58	0	0.8
447	42020	2007-2008	5	0	0	0	0	0	1	0	0	0	0	1	1	1	1	0	0	0	0	0	186.75	8.1	0	0	0	32	3.52	0	0
448	42021	2007-2008	9	0	1	0	1	0	1	1	0	1	1	1	1	0	1	0	199.5	0	740	0	317.63	18.2	0	307.13	1.87	72.83	2.31	0	6.96
449	42022	2007-2008	4	0	0	0	0	0	0	0	0	0	0	1	1	1	1	0	0	0	0	0	65	8.2	0	65	0.59	28.46	1.77	0	0
450	42023	2007-2008	4	0	0	0	0	0	0	1	0	0	0	0	1	1	1	0	0	0	0	0	69.11	12.3	0	0	0	106.24	5.7	0.99	0.99
451	42024	2007-2008	4	0	0	0	0	0	0	1	1	0	0	0	1	0	1	0	0	0	0	0	117	23.1	2575.2	0	0.45	197.48	22.15	0.77	9.64
452	42025	2007-2008	5	0	0	0	0	0	0	0	0	1	0	1	1	1	1	0	0	0	340.4	0	0	3.5	0	221	0	36.55	2.63	0	0
453	42026	2007-2008	4	0	0	0	0	0	0	0	0	0	0	1	1	1	1	0	0	0	270	0	0	9.6	0	0	0	16.28	0.27	0	0
454	42027	2007-2008	7	1	0	0	0	1	1	1	0	0	1	1	1	0	0	58.25	0	0	0	216.25	158.13	28	0	0	0.95	120.78	4.03	0	4.78
455	42028	2007-2008	5	0	0	0	1	0	0	0	0	1	1	1	0	1	0	0	0	0	503.2	0	46.25	12.6	0	175.5	1.51	68.97	2.47	1.61	1.61
456	42029	2007-2008	4	0	0	0	0	0	0	1	0	0	1	0	0	1	1	0	0	0	0	156.25	39	22	266.4	0	1.4	74.67	4.58	2.42	0.42
457	42030	2007-2008	4	0	0	0	0	0	0	0	1	0	0	1	1	0	1	0	0	0	0	0	0	9.5	621.6	0	0	39.99	2.8	0	2.58
458	42031	2007-2008	6	0	0	0	0	0	1	0	0	1	1	0	1	1	1	0	0	0	0	82.33	245	13.1	0	175.5	1.59	64.74	6.28	0.15	0.15
459	42032	2007-2008	4	0	0	0	0	0	0	0	1	0	0	1	0	1	1	0	0	0	0	0	89.99	3.4	680.8	0	0.72	44.71	2.12	1.72	0.29
460	42033	2007-2008	3	0	0	0	0	0	0	0	0	0	0	1	1	0	1	0	0	0	0	0	0	11.5	0	0	0.26	77.4	4.07	0.28	2.96
461	42034	2007-2008	3	0	0	0	0	0	0	0	0	0	0	1	1	0	1	0	0	0	325.6	0	0	3	0	0	0	39.14	2.57	0	5.94
462	42035	2007-2008	4	0	0	0	0	0	0	0	0	0	0	1	1	1	1	0	0	0	0	0	0	8.1	0	0	0.34	25.12	1.77	0	0
463	42036	2007-2008	4	0	0	0	0	0	1	0	0	0	0	0	1	1	1	0	0	0	0	0	543.29	10.2	78.93	0	0.1	106.49	8.17	0	0
464	42037	2007-2008	5	0	0	0	0	0	0	0	0	0	1	1	1	1	1	0	0	0	236.8	0	0	6.6	0	0	1.04	59.33	3.31	0	0
465	42038	2007-2008	5	0	0	0	0	0	0	0	0	0	1	1	1	1	1	0	0	0	0	0	0	12.2	0	0	1.22	24.1	3.1	0	1.86
466	42040	2007-2008	7	0	0	0	0	1	0	1	0	1	1	0	1	1	1	0	0	0	0	1620.94	0	22	0	568	3.2	159.91	7.34	0	0
467	42041	2007-2008	5	0	0	0	0	0	0	1	0	0	0	1	1	1	1	0	0	0	0	0	0	15	0	117	0.67	31.81	1.91	0.18	0.18
468	42042	2007-2008	4	0	0	0	0	0	0	1	0	0	0	1	0	1	1	0	0	0	0	0	28.35	26.7	251.6	29.43	0	44.38	4.05	1.86	0
469	42043	2007-2008	6	0	0	0	0	1	1	1	0	1	0	0	1	0	1	0	0	0	0	227.06	371.88	28.2	0	186.88	0	113.91	7.39	0	3.62
470	42044	2007-2008	3	0	0	0	0	0	0	1	0	0	0	0	1	0	1	0	0	0	0	0	89.26	16.7	0	1.15	0.44	82.78	4.57	0.49	5.18
471	42045	2007-2008	8	0	1	0	1	0	1	1	0	0	1	1	1	0	1	0	204.75	0	962	0	298.06	22.5	0	0	0.96	97.31	4.13	0	4.97
472	42047	2007-2008	6	0	0	0	0	0	0	1	1	0	1	0	1	1	1	0	0	0	0	0	42	41.4	2664	0	1.84	57.38	5.36	0.13	0.13
473	42049	2007-2008	3	0	0	0	0	0	0	1	0	0	0	0	1	0	1	0	0	0	0	0	78	20.1	0	0	0	99.01	10.94	0	5.46
474	42050	2007-2008	6	0	0	0	0	0	0	1	0	0	1	1	1	1	1	0	0	0	0	0	37.66	113.9	0	0	4.44	48.61	5.52	0	0
475	42051	2007-2008	4	0	0	0	0	0	0	0	1	0	0	1	1	1	0	0	0	0	0	0	58.75	3.9	592	0	0	48.28	1.41	0	0
476	42052	2007-2008	4	0	0	0	0	0	0	1	0	0	0	0	1	1	1	0	0	0	0	0	87.56	22.2	0	0	0	68.83	13.98	0	0
477	42053	2007-2008	4	0	0	0	0	0	0	1	0	0	1	0	1	1	0	0	114	0	0	0	71.88	25.2	0	0	2.54	141.36	9.69	0	1.17
478	42054	2007-2008	5	0	0	0	0	1	1	1	0	0	0	0	0	1	1	0	0	0	0	200.69	376	25.4	0	4.58	0	114.05	14.59	4.54	1.83
479	42055	2007-2008	4	0	0	0	0	0	0	0	0	0	0	1	1	1	1	0	0	0	0	0	42	2.5	0	0	0	13.13	2	0	0.29
480	42056	2007-2008	5	0	0	0	1	0	1	0	0	1	0	1	0	1	0	0	0	0	754.8	0	214.13	6.1	0	189.25	0	86.79	1.55	1.57	1.57
481	42057	2007-2008	3	0	0	0	0	0	1	0	0	0	0	0	1	0	1	0	0	0	0	0	224.74	8.5	0	0	0	65.21	6.99	0.65	4.19
482	42058	2007-2008	5	0	0	0	0	0	0	1	0	0	0	1	1	1	1	0	0	0	0	0	51	16.8	0	0	0	38.37	3.89	0	0
483	42059	2007-2008	2	0	0	0	1	0	0	1	0	0	0	0	0	0	0	0	0	0	473.6	0	113.2	21.2	0	0	0	121.69	6.19	6.94	10.75
484	42061	2007-2008	4	0	0	0	1	0	1	0	0	0	0	1	1	0	0	0	0	0	521.5	0	316	8.4	4.93	0	0	67.55	3.03	0	4.3
485	42062	2007-2008	5	0	0	0	1	0	0	1	0	0	0	0	1	1	1	0	0	0	1068.8	0	56.7	14.8	0	0	0	48.34	7.8	0	0
486	42063	2007-2008	5	0	0	0	0	0	0	0	0	0	1	1	1	1	1	0	0	0	0	0	2.45	10.9	0	0	1.35	32.62	2.69	0	0
487	42064	2007-2008	5	0	0	0	0	1	1	0	0	0	0	0	1	1	1	0	0	0	0	540.31	425.85	10.4	0	1.15	0.34	111.07	7.93	0	1.51
488	42065	2007-2008	5	1	0	0	0	0	0	1	0	1	1	0	1	0	0	201	0	0	0	0	0	33.1	0	248.63	1.39	94.63	4.74	0	3.1
489	42066	2007-2008	8	0	0	0	1	0	1	1	1	0	0	1	1	1	1	0	0	0	531.56	0	350.56	20.1	1036	0	0.23	92.19	0.02	0	0
490	42067	2007-2008	5	0	0	0	1	0	0	1	0	0	0	0	1	1	1	0	0	0	444	0	0	14.2	0	104	0	64.71	5.83	0	1.93
491	42068	2007-2008	4	0	0	0	0	0	1	0	0	0	0	0	1	1	1	0	0	0	0	0	360	13.4	0	0	0	55.83	11.01	0	0
492	42069	2007-2008	4	0	0	0	1	0	0	1	0	0	1	1	0	0	0	0	0	0	1420.8	0	134.4	27.7	0	0	1.9	134.7	4.23	5.21	4.46
493	42071	2007-2008	4	0	0	0	0	0	1	0	0	0	0	0	1	1	1	0	0	0	0	10	277.81	10.9	0	0	0	119.6	14.79	0.36	0.36
494	42072	2007-2008	2	0	0	0	0	0	1	0	0	1	0	0	0	0	0	0	0	0	0	0	193	6.9	0	145	0	104.76	7.88	2.22	3.16
495	42073	2007-2008	3	0	0	0	0	0	0	1	0	0	0	0	1	0	1	0	62.02	0	268.2	0	0	20.4	0	0	0	46	6.27	0	4.85
496	42074	2007-2008	8	0	1	0	1	0	0	1	0	1	1	1	1	0	1	0	393.31	0	532.8	0	0	27.7	236.8	424.13	2.66	119.62	3.35	0	5.32
497	42075	2007-2008	5	0	0	0	0	0	0	0	0	0	1	1	1	1	1	0	0	0	0	0	79.75	8.4	0	0	3.5	37.79	1.4	0	1.78
498	42076	2007-2008	6	0	1	0	0	0	0	1	0	0	0	1	1	1	1	0	442.25	0	0	0	0	13.2	0	0	0	25.12	4.13	0.18	0.18
499	42077	2007-2008	5	0	0	0	1	0	1	0	0	0	0	0	1	1	1	0	0	0	962	0	177	9.1	310.8	0	0	83.95	11.59	0	0
500	42078	2007-2008	4	0	0	0	0	0	1	1	0	0	1	0	0	0	1	0	0	0	0	0	311.53	30.5	0	0	2.01	160.84	12.94	4.63	4.63
501	42079	2007-2008	4	0	0	0	0	0	1	0	0	0	0	1	0	1	1	0	0	0	0	0	195.45	7.7	355.2	0	0	54.61	3.7	2.31	2.31
502	42081	2007-2008	5	0	0	0	0	1	1	1	0	0	0	0	1	1	0	0	0	0	0	355.06	637.43	19.2	340.4	0	0.28	115.82	9.66	0.65	0.81
503	42082	2007-2008	7	0	0	0	0	0	0	1	1	1	1	0	1	1	1	0	0	0	0	0	35.73	17.4	754.8	307.13	1.75	64.15	10.2	0	1.23
504	42083	2007-2008	4	0	0	0	0	0	1	1	0	0	0	0	1	0	1	0	0	0	0	0	157.5	15.9	0	0	0	86.58	7.82	0	6.53
505	42085	2007-2008	4	0	0	0	1	0	1	0	0	0	0	0	1	1	0	0	0	0	968.5	0	244	6.3	0	0	0	122.83	5.01	0.37	0.37
506	42087	2007-2008	3	0	0	0	0	0	0	1	0	0	1	1	0	0	0	0	51.99	0	0	0	0	11.8	0	0	1.78	116.72	1.81	3.97	8.66
507	42089	2007-2008	5	0	0	0	0	0	1	0	0	0	0	1	1	1	1	0	0	0	0	0	318.14	13.1	0	0	0	54.71	5.17	0.23	0.23
508	42091	2007-2008	5	0	0	0	0	1	1	1	0	0	1	0	0	0	1	0	0	0	0	618	210	13.6	0	0	1.35	101.2	5.75	4.63	4.63
509	42093	2007-2008	7	0	0	0	0	0	0	1	0	1	1	1	1	1	1	0	0	0	0	0	35.44	22.9	0	453.19	2.14	46.77	4.12	0	0
510	42094	2007-2008	3	0	0	0	0	0	0	0	0	0	0	0	1	1	1	0	0	0	0	0	34.49	6.8	0	0	0	36.73	5.04	0	0.76
511	42095	2007-2008	5	0	0	0	0	0	1	1	0	0	0	0	1	1	1	0	0	0	0	154.38	376.39	18.7	0	0	0	67.61	6.7	0.17	0.17
512	42096	2007-2008	3	0	0	0	0	0	0	1	0	0	0	0	1	0	1	0	0	0	0	0	4.83	16.8	429.2	94	0.3	80.78	7.45	1.31	3.07
513	42097	2007-2008	6	0	0	0	0	0	1	1	0	1	1	0	1	0	1	0	0	0	0	0	324.89	20.4	0	308	4.82	77.5	7.79	0.52	3.29
514	42098	2007-2008	3	0	0	0	0	0	0	1	0	0	1	0	0	0	1	0	0	0	0	97.31	0	30.7	0	0	1.35	136.03	6.74	3.09	3.09
515	42099	2007-2008	3	0	0	0	0	0	0	0	0	0	0	1	1	1	0	0	0	0	192.4	0	0	4.6	0	0	0	20.42	0	0	0
516	42101	2007-2008	4	0	0	0	0	0	0	1	0	0	1	0	1	0	1	0	0	0	0	0	14.5	33.1	0	0	3.96	102.66	15.89	0	6.26
517	42102	2007-2008	3	0	0	0	0	0	0	0	0	0	0	0	1	1	1	0	0	0	253.3	0	0	4.6	0	0	0	26.68	5.22	0.78	0.78
518	42103	2007-2008	4	0	0	0	0	0	0	0	0	0	0	1	1	1	1	0	0	0	0	0	64.33	10.5	0	64.33	0.48	55.34	1.95	0	0
519	42104	2007-2008	4	0	0	0	1	0	0	0	0	0	0	1	1	0	1	0	0	0	355.2	0	0	6.8	0	0	0.28	16.58	0.84	0	2.8
520	42105	2007-2008	4	0	0	0	0	0	0	1	0	0	1	0	1	1	0	0	0	0	0	0	0	45.6	236.8	0	1.64	160.26	9.15	0	0
521	42106	2007-2008	5	0	0	0	0	0	0	1	0	0	1	0	1	1	1	0	0	0	0	0	76	50.6	444	5.1	1.09	122.15	14.4	0	0
522	42107	2007-2008	6	0	0	0	1	0	0	1	0	0	1	1	0	1	1	0	0	0	481	0	0	22.7	0	9.3	1.27	50.66	5.3	2.21	0.23
523	42108	2007-2008	6	0	0	0	1	0	0	1	0	0	1	1	1	1	0	0	0	0	1065.6	0	29	13.1	0	27.2	1.79	92.46	1.58	0	0
524	42109	2007-2008	5	0	0	0	0	0	0	1	1	0	0	1	1	0	1	0	0	0	0	0	0	12.4	518	0	0	63.43	2.58	0.69	3.53
525	42110	2007-2008	5	0	0	0	0	0	0	1	0	0	0	1	1	1	1	0	115.5	0	0	0	0	32	0	0	0.53	47.12	2.76	0	0
526	42111	2007-2008	2	0	0	0	0	0	0	1	0	0	0	0	0	0	1	0	0	0	0	0	0	16.1	0	4.58	0	104.52	12.96	4.59	4.59
527	42112	2007-2008	5	0	0	0	0	1	0	0	0	0	0	1	1	1	1	0	0	0	0	355.06	137.08	13.3	0	0	0	61.85	2	0.92	0.92
528	42114	2007-2008	4	0	0	0	0	0	0	0	0	0	0	1	1	1	1	0	0	0	0	0	90	10.9	0	0	0.45	40.71	4.04	1.16	1.16
529	42117	2007-2008	6	0	0	0	0	0	0	0	1	1	0	1	1	1	1	0	0	0	0	0	0	7.2	1154.4	249.69	0.17	59.77	4.35	0.61	2.21
530	42118	2007-2008	3	0	0	0	0	0	1	1	0	0	1	0	0	0	0	0	0	0	0	0	160.43	19.5	0	0	3	121.81	5.1	3.12	3.75
531	42119	2007-2008	5	0	0	0	1	0	1	0	0	1	0	0	0	1	1	0	0	0	600	0	284.81	7.5	0	600	0	55.06	6.2	1.66	0.83
532	42120	2007-2008	5	0	0	0	0	0	0	1	0	0	0	1	1	1	1	0	0	0	251.6	0	0	23.6	0	120.01	0	95.2	4.17	0	0
533	42121	2007-2008	4	0	0	0	0	0	0	1	0	0	1	0	0	1	1	0	0	0	0	0	10	31.1	0	0	0.93	53.13	7.97	1.14	1.14
534	42123	2007-2008	7	0	0	0	0	0	0	1	0	1	1	1	1	1	1	0	0	0	0	0	0	16.4	0	307.13	3.68	27.63	0.66	0	0
535	42124	2007-2008	5	0	0	0	0	0	1	1	0	1	1	1	0	0	0	0	0	0	357.6	0	276	17.3	0	276	1.79	114.76	2.11	3.13	3.13
536	42125	2007-2008	4	0	0	0	0	0	0	0	0	0	0	1	1	1	1	0	0	0	0	0	0	6.2	0	0	0.43	58.47	2.84	0.54	0.54
537	42126	2007-2008	6	0	0	0	1	1	1	1	0	0	0	1	1	0	0	0	0	0	710.4	370.8	488	23.5	0	0	0	236.99	4.26	1.08	12.31
538	42127	2007-2008	6	0	0	0	1	0	0	1	1	0	0	0	1	1	1	0	0	0	355.2	0	113	15.6	355.2	0	0.15	64.7	7.15	0	0
539	42128	2007-2008	5	0	0	0	0	0	1	1	0	0	0	0	1	1	1	0	0	0	0	0	387.19	18.9	0	0	0.36	87.23	5.86	0	1.41
540	42129	2007-2008	2	0	0	0	0	0	0	0	0	0	0	0	0	1	1	0	0	0	0	0	30	7	0	0	0	46.74	6.39	1.12	1.12
541	42130	2007-2008	4	0	0	0	1	0	0	1	0	0	0	0	1	0	1	0	0	0	710.4	0	0	26.1	0	0	0.49	88.75	7.8	0	6.21
542	42131	2007-2008	6	0	0	0	0	0	1	1	1	0	0	0	1	1	1	0	0	0	0	0	496	20.5	1894.21	0	0	63.71	9.86	0	1.88
543	42132	2007-2008	2	0	0	0	0	0	0	1	0	0	0	0	0	0	1	0	0	0	0	0	124.35	16.1	0	9.17	0.61	95.76	4.9	2.97	6.12
544	42133	2007-2008	7	0	1	0	0	0	0	1	0	1	1	1	0	1	1	0	464.36	0	0	177.5	28.35	18	0	249.78	2.27	27.49	2.51	1.98	0
545	42134	2007-2008	6	0	0	0	0	0	1	1	0	1	0	0	1	1	1	0	0	0	0	0	204	15.3	0	156	0	66.86	6.81	0	0
546	42135	2007-2008	2	0	0	0	0	0	0	1	0	1	0	0	0	0	0	0	0	0	355.2	0	0	18	0	286	0.51	166.35	15.14	5.79	5.79
547	42136	2007-2008	5	0	0	0	0	0	0	1	0	0	1	1	0	1	1	0	0	0	0	0	128.91	14.9	0	0	1.1	46.55	5.44	2.23	0.25
548	42137	2007-2008	6	0	1	0	0	0	0	1	0	0	1	1	1	0	1	0	293.63	0	177.6	0	9.67	25.7	0	0	2.37	44.44	4.76	0	2.85
549	42138	2007-2008	5	0	0	0	0	0	0	1	0	0	0	1	1	1	1	0	0	0	0	0	95.5	14.4	0	0	0	27.44	3.53	0.99	1.89
550	42139	2007-2008	3	0	0	0	0	0	0	0	0	0	0	1	0	1	1	0	0	0	0	0	0	12.9	0	0	0.02	12.45	4.44	2.97	0
551	42140	2007-2008	5	0	1	0	0	0	0	1	0	0	0	1	1	0	1	0	161	0	0	125	69.99	11.7	0	0	0	41	3.72	0	2.17
552	42141	2007-2008	3	0	0	0	0	0	0	1	0	0	0	0	1	1	0	0	0	0	0	0	42.22	12.3	0	0	0	93.94	5.46	0	0
553	42142	2007-2008	5	0	0	0	0	0	0	1	0	0	1	1	1	0	1	0	0	0	0	0	31.1	14.8	0	0	0.88	63.34	3.3	0.79	3.98
554	42143	2007-2008	6	0	0	0	1	0	1	1	0	0	1	0	1	1	0	0	0	0	695.6	0	307.66	17.9	0	0	2.4	254.34	7.1	0	0
555	42144	2007-2008	6	0	0	0	1	0	1	1	0	0	1	0	1	0	1	0	0	0	759.9	0	216	25.3	0	0	1.88	127.34	5.65	0	3.05
556	42145	2007-2008	4	0	0	0	1	0	0	1	0	0	1	0	0	0	1	0	0	0	858.4	0	144.29	38.1	0	0	2.17	161.73	29.62	2.97	2.97
557	42146	2007-2008	3	0	0	0	0	0	0	1	0	0	0	0	1	0	1	0	0	0	268.2	0	7.06	36.6	0	24.15	0	75.61	18.64	0	3.7
558	42147	2007-2008	3	0	0	0	0	0	0	0	0	0	0	1	1	1	0	0	0	0	268.2	43.25	0	5.2	0	0	0	43.85	0.53	0.84	0.84
559	42150	2007-2008	5	0	0	0	0	0	1	1	0	1	0	0	0	1	1	0	0	0	0	0	450.49	14.6	0	249	0.13	73.54	7.39	2.71	0.71
560	42151	2007-2008	5	0	0	0	0	0	1	1	0	0	0	0	1	1	1	0	0	0	0	0	179.75	14.5	0	46	0	86.93	5.39	0	1.73
561	42152	2007-2008	7	0	0	0	0	1	1	1	0	0	1	0	1	1	1	0	0	0	0	216.13	516.56	12.8	0	0	0.94	86.98	8.61	0	0
562	42153	2007-2008	3	0	1	0	0	0	0	1	0	0	0	0	0	0	1	0	456.75	0	0	0	0	19.8	0	0	0.73	110.39	10.54	3.75	3.75
563	42154	2007-2008	4	0	0	0	0	0	0	0	0	0	0	1	1	1	1	0	0	0	0	0	138.65	4.4	0	0	0.28	36.46	2.86	0.5	0.62
564	42156	2007-2008	4	0	0	0	0	0	0	0	0	0	0	1	1	1	1	0	0	0	0	0	43.75	6.6	0	0	0	38.24	2.79	0	1.15
565	42157	2007-2008	4	0	0	0	0	0	0	1	0	0	1	0	1	0	1	0	0	0	0	0	0	25.5	0	0	1.88	86.69	4.81	0	4.89
566	42159	2007-2008	4	0	0	0	0	0	1	1	0	0	0	1	1	0	0	0	0	0	251.6	0	213.65	12.8	0	0	0	107.62	3.28	0	2.42
567	42160	2007-2008	1	0	0	0	0	0	0	0	0	0	0	1	0	0	0	0	135.56	0	0	0	14.7	3.7	310.8	0	0	82.14	2.13	3.16	6.14
568	42161	2007-2008	4	0	0	0	0	0	0	1	0	0	1	1	0	1	0	0	0	0	192.4	0	0	14.4	0	0	4.06	62.41	0	2.07	2.07
569	42162	2007-2008	4	0	0	0	0	0	0	0	0	0	0	1	1	1	1	0	0	0	0	0	7.06	6.6	0	0	0	37.67	3.02	0	0
570	42164	2007-2008	5	0	0	0	0	0	1	0	0	0	0	1	1	1	1	0	0	0	0	0	254	6.1	0	0	0	46.98	4.77	0.12	0.12
571	42165	2007-2008	5	0	0	0	0	0	0	0	0	0	1	1	1	1	1	0	0	0	192.4	0	85.05	4.1	0	0	0.88	21.08	3.05	0	0.78
572	42166	2007-2008	2	0	0	0	0	0	0	1	0	0	0	1	0	0	0	0	0	0	0	0	40.69	17.8	0	0	0.51	172.83	3.78	5.68	5.68
573	42167	2007-2008	5	0	0	0	1	0	0	0	0	0	1	0	1	1	1	0	0	0	355.2	0	49.66	10.1	0	0	1.55	43.7	6.97	0.38	0.38
574	42168	2007-2008	4	0	0	0	1	0	1	0	0	0	0	1	0	1	0	0	114	0	355.2	0	173	6.9	0	0	0	80.08	3.35	1.48	1.48
575	42169	2007-2008	4	0	0	0	0	0	1	0	0	0	0	1	1	1	0	0	0	0	0	0	173.68	7.6	0	32.18	0.34	111.64	4.57	0.82	0.82
576	42170	2007-2008	5	0	0	0	0	0	1	1	0	0	1	1	1	0	0	0	0	0	0	0	198.9	16.4	148	0	1.42	105.12	4.6	0.79	8.73
577	42172	2007-2008	6	0	0	0	1	0	0	1	0	0	0	1	1	1	1	0	0	0	357.6	156.25	0	17.9	0	0	0.75	38.4	1.83	0	0
578	42173	2007-2008	5	0	0	0	0	0	0	1	1	0	0	0	1	1	1	0	0	0	0	0	0	19.1	606.8	14.38	0	121.55	7.94	0	0.3
579	42174	2007-2008	5	0	0	0	0	0	0	0	0	0	1	1	1	1	1	0	0	0	0	108.06	125	10	44.4	0	5.1	56.66	2.48	0	0
580	42175	2007-2008	4	0	0	0	0	0	1	1	0	0	0	0	1	0	1	0	0	0	67.99	0	639.35	15.9	0	67.99	0.59	73.82	6.74	0.11	1.99
581	42176	2007-2008	5	0	0	0	0	1	0	1	0	0	0	0	1	1	1	0	0	0	0	624	0	16.8	0	0	0.38	153.06	6.18	0	0.33
582	42177	2007-2008	6	0	0	0	1	0	1	0	0	1	0	1	1	0	1	0	0	0	408	0	193	9.1	0	601	0	62.08	3.02	0	2.88
583	42178	2007-2008	3	0	0	0	0	0	1	0	0	0	0	0	1	0	1	0	0	0	0	0	315.42	10.6	207.2	0	0	73.47	4.73	0.41	3.47
584	42179	2007-2008	3	0	0	0	0	0	0	0	0	0	0	1	0	1	1	0	0	0	0	0	21	1.4	0	0	0	17.27	2.11	1.98	1.98
585	42180	2007-2008	5	0	0	0	1	0	0	1	0	0	0	0	1	1	1	0	0	0	754.8	0	0	13.7	0	0	0	57.31	5.66	0	0
586	42181	2007-2008	6	0	0	0	0	0	0	1	0	1	1	0	1	1	1	0	0	0	253.3	66	24	22.6	0	555.76	3.84	49.64	6.47	0	0
587	42182	2007-2008	4	0	0	0	0	0	0	0	0	0	1	1	1	1	0	0	0	0	0	0	126.25	12	0	0	1.66	75.52	4.08	0	0
588	42183	2007-2008	5	0	0	0	1	0	1	0	0	0	0	1	1	1	0	0	0	0	710.4	0	173	10.3	0	0	0	39.78	0	0	0
589	42184	2007-2008	4	0	0	0	0	0	0	1	0	0	0	0	1	1	1	0	0	0	0	86.5	121.5	18.6	177.6	0	0.81	85.27	7.5	1.54	1.54
590	42185	2007-2008	6	0	0	0	0	0	0	1	0	0	1	1	1	1	1	0	0	0	0	0	0	20.1	0	0	1.03	88.84	5.25	0.68	0.68
591	42186	2007-2008	6	0	0	0	0	1	1	1	0	0	0	0	1	1	1	0	0	0	0	249.6	146	17.5	0	0	0	115.47	4.73	0.45	0.45
592	42187	2007-2008	3	0	0	0	0	0	0	0	0	0	0	1	0	1	1	0	0	0	251.6	0	107.64	10.3	0	0	0.42	79.35	3.32	1.19	1.81
593	42188	2007-2008	5	0	0	0	0	1	1	0	0	0	0	0	1	1	1	0	0	0	0	200.69	279.92	7.4	0	0	0	60.49	4.8	0.56	0.56
594	42189	2007-2008	6	0	0	0	0	0	0	1	1	0	1	0	1	1	1	0	0	0	0	0	0	29.9	518	87.75	1.01	55.78	15.42	0.99	0.99
595	42190	2007-2008	5	0	0	0	1	0	0	1	0	0	0	1	1	1	0	0	0	0	1761.2	0	103.58	16.8	0	72.38	0	137.26	5.37	0	0
596	42191	2007-2008	5	0	0	0	0	0	1	1	0	0	1	1	1	0	0	18.25	0	0	0	0	155.5	16.7	0	0	1.2	92.51	4.13	0	3.85
597	42192	2007-2008	1	0	0	0	0	0	0	0	0	0	0	1	0	0	0	0	0	0	0	0	84.67	1.8	0	0	0	50.11	1.37	3.26	3.26
598	42193	2007-2008	3	0	0	0	0	0	0	0	0	0	0	1	1	1	0	0	0	0	177.6	0	21	8.4	0	14.38	0.79	66.92	3.55	1.03	1.03
599	42194	2007-2008	1	0	0	0	0	0	0	0	0	0	0	1	0	0	0	0	0	0	0	0	134	4.4	0	0	0	111.31	3.42	3.82	3.82
600	42195	2007-2008	6	0	0	0	0	0	1	0	0	1	0	1	1	1	1	0	0	0	0	0	183.4	4.7	0	312	0	44.37	2.89	0	2
601	42196	2007-2008	5	0	0	0	0	0	1	1	0	0	0	0	1	1	1	0	0	0	0	0	174.55	12.7	0	0	0	64.93	4.49	0	0
602	42197	2007-2008	5	0	0	0	1	0	0	1	0	0	0	0	1	1	1	0	0	0	1006.4	0	80.37	17.3	0	0	0.3	60.66	11.26	0.1	0.1
603	42198	2007-2008	6	0	0	0	0	0	0	1	0	1	1	1	1	0	1	0	0	0	0	0	0	16.5	0	258.29	1.85	114.38	4.07	0	1.94
604	42199	2007-2008	5	0	0	0	1	0	1	0	0	0	0	0	1	1	1	0	0	0	365	0	227.45	11	0	6.5	0	58.94	7.58	0	1.4
605	42200	2007-2008	5	0	0	0	0	0	1	1	0	0	0	1	1	1	0	0	127.75	0	0	0	266.25	14	0	0	0.42	79.56	4.2	0	2.32
606	42201	2007-2008	7	0	1	0	0	0	0	1	1	0	1	0	1	1	1	0	618.06	0	0	0	0	57.6	606.8	0	10.52	128.76	15.72	0	0
607	42202	2007-2008	4	1	0	0	1	0	0	1	0	0	0	0	0	0	1	312	0	0	355.2	86.5	9.46	17.6	0	0	0	72.41	9.7	3.63	7.1
608	42203	2007-2008	4	0	0	0	0	0	1	1	0	0	1	0	0	0	1	0	0	0	0	0	516.75	16.5	0	18.33	1.53	70.44	7.63	2.97	4.68
609	42204	2007-2008	5	0	0	0	0	0	1	0	1	0	0	0	1	1	1	0	0	0	0	0	272.88	10.5	518	0	0	38.63	7.93	0	0
610	42205	2007-2008	4	0	0	0	0	0	1	0	0	0	0	1	1	0	1	0	0	0	0	0	278	3.6	0	0	0	50.75	4.72	0	3.64
611	42206	2007-2008	3	0	0	0	0	0	0	0	0	0	0	1	1	0	1	0	0	0	0	0	0	10.5	0	0	0	24.96	3.94	0	4.35
612	42207	2007-2008	4	0	0	0	0	0	1	0	0	0	1	1	0	1	0	0	0	0	0	0	141.25	11.5	0	0	0.95	85.26	1.95	2.02	0
613	42208	2007-2008	3	0	0	0	0	0	0	1	0	0	0	0	0	1	1	0	0	0	0	0	71.84	12.4	0	9.17	0	34.53	9.7	1.14	0.15
614	42209	2007-2008	7	0	0	0	0	0	0	1	0	1	1	1	1	1	1	0	0	0	0	0	106.75	16.7	0	412.5	3.3	65.38	1.98	0	0
615	42210	2007-2008	5	0	0	0	0	0	1	0	0	0	0	1	1	1	1	0	0	0	0	0	162.75	3	0	0	0	10.69	2.04	0	0.89
616	42211	2007-2008	4	0	0	0	0	0	0	0	0	0	0	1	1	1	1	0	0	0	251.6	0	24.68	6.5	0	6.9	0.53	47.26	2.19	0.49	1.71
617	42212	2007-2008	2	0	0	0	0	0	0	0	1	0	0	1	0	0	0	0	0	0	0	0	0	5.6	473.6	0	0	83	5.33	5.91	5.91
618	42213	2007-2008	4	0	0	0	0	0	1	0	0	0	0	0	1	1	1	0	0	0	0	0	232.1	8.7	0	0	0	54.56	7.94	0	0
619	42214	2007-2008	6	0	0	0	0	0	1	1	1	0	1	0	0	1	1	0	0	0	0	0	264	20.7	769.6	6.88	1.69	78.08	5.97	1.98	1.72
620	42215	2007-2008	5	0	0	0	0	0	0	1	0	0	0	1	1	1	1	0	0	0	223.5	0	4.9	21.5	325.6	0	0	61.95	4.9	1.48	2.65
621	42216	2007-2008	3	0	0	0	0	0	0	0	0	0	0	1	1	1	0	0	0	0	0	0	38.86	7.9	0	1.15	0.34	65.12	1.79	0	0.63
622	42218	2007-2008	6	0	0	0	0	0	1	1	0	0	0	1	1	1	1	0	0	0	0	0	183.75	13.8	0	0	0.25	75.75	3.72	0	0
623	42220	2007-2008	7	0	1	0	1	0	0	1	0	1	0	1	1	1	0	0	393.31	0	1364	0	7.06	22.4	0	393.31	0	59.22	2.66	0	0
624	42222	2007-2008	6	0	0	0	0	0	1	1	1	1	0	0	1	0	1	0	0	0	0	0	142	16.5	592	158	0	104.46	7.26	0.3	5.41
625	42223	2007-2008	3	0	0	0	0	0	0	0	0	0	0	1	1	0	1	0	0	0	0	0	0	12.5	0	0	0.45	55.79	3.42	0.99	3.24
626	42224	2007-2008	4	0	0	0	0	0	0	0	0	0	1	1	1	0	1	0	0	0	0	0	21	8.9	0	0	0.96	44.17	2.07	0	9.41
627	42227	2007-2008	2	0	0	0	0	0	0	0	0	0	0	0	1	0	1	0	0	0	0	0	94.38	12.9	0	66.38	0	64.55	10.84	0	4.82
628	42228	2007-2008	4	0	0	0	0	0	1	0	0	0	0	0	1	1	1	0	0	0	0	51	175.45	11.8	0	0	0.34	66.72	5.57	0.23	0.23
629	42229	2007-2008	6	1	0	0	0	0	1	1	1	0	0	0	1	1	0	244	0	0	0	0	436.65	18.8	991.6	0	0	115.14	6.99	0.36	1.14
630	42230	2007-2008	5	0	0	0	0	0	1	1	0	0	0	0	1	1	1	0	0	0	0	0	284	13.6	0	0	0	60.68	6.74	0	1.13
631	42232	2007-2008	4	0	0	0	0	0	0	0	0	0	0	1	1	1	1	0	0	0	118.4	0	9.79	4.7	0	0	0	23.37	1.78	0	0
632	42235	2007-2008	5	0	0	0	0	0	0	1	0	0	1	0	1	1	1	0	0	0	0	158.13	74.37	13.7	0	0	1.17	41.5	6.16	0	0
633	42236	2007-2008	1	0	0	0	0	0	0	0	0	0	0	1	0	0	0	0	0	0	0	0	36.56	4.1	0	0	0	132.52	1.79	10.03	10.03
634	42237	2007-2008	5	0	0	0	0	0	0	0	0	1	0	1	1	1	1	0	162.76	0	0	0	0	10	0	541.88	0	23.5	0	0	0.59
635	42238	2007-2008	3	0	0	0	0	1	0	1	0	0	1	0	0	0	0	0	0	0	0	540.31	88.94	19.9	0	0	1.52	176.86	7.84	3.09	10.87
636	42239	2007-2008	5	0	0	0	1	0	0	1	0	0	0	1	1	0	1	0	0	0	592	0	14.7	14.5	0	0	0	55.36	4.87	0	4.85
637	42243	2007-2008	6	0	0	0	0	0	1	0	0	0	1	1	1	1	1	0	0	0	0	0	180	9.5	0	0	1.22	76.38	5.11	1.31	2.07
638	42244	2007-2008	5	0	0	0	0	0	1	0	1	0	0	0	1	1	1	10	0	0	0	0	589.89	11.9	710.4	0	0	159.94	14.31	0.13	0.13
639	42245	2007-2008	6	0	0	0	0	0	0	1	1	0	1	1	0	1	1	0	0	0	0	0	0	14	473.6	0	1.37	17.96	1.59	1.86	0
640	42246	2007-2008	6	0	0	0	1	0	1	0	0	0	0	1	1	1	1	0	0	0	357.6	43.25	261.6	11	0	0	0	21.22	3.47	0	0.95
641	42247	2007-2008	5	0	0	0	0	0	1	0	0	0	0	1	1	1	1	0	0	0	9.87	0	157.1	5.9	0	0	0	30.69	2.52	0	0.76
642	42248	2007-2008	6	0	0	0	0	0	1	1	1	1	0	0	1	1	0	0	0	0	0	0	499.72	16.4	414.4	149.34	0	109.67	7.93	0	1.15
643	42249	2007-2008	6	1	0	0	1	0	0	1	0	0	0	0	1	1	1	174.75	0	0	414.4	0	111.92	20.2	0	0	0	77.32	5.63	0.66	0.66
644	42250	2007-2008	3	0	1	0	0	0	1	0	0	0	0	0	0	0	1	0	808.25	0	0	0	808.25	13.4	0	0	0	86.34	7.8	7.91	5.93
645	42251	2007-2008	3	0	0	0	0	0	1	1	0	0	0	0	0	1	0	0	0	0	251.6	0	759.56	28	0	28.75	0	246.39	8.66	1.56	1.56
646	42252	2007-2008	6	0	0	0	0	1	0	1	0	0	0	1	1	1	1	0	0	0	0	765.85	0	16.3	0	0	0	102.53	3.85	0	0
647	42255	2007-2008	5	0	0	0	0	0	1	1	0	1	0	0	1	0	1	0	0	0	355.2	0	291.53	26.9	355.2	276.83	0	77.22	6.69	0.53	6.43
648	42257	2007-2008	3	0	0	0	0	0	0	0	0	0	0	0	1	1	1	0	0	0	251.6	0	65.81	6.1	0	0	0	41.54	6.71	0	0
649	42258	2007-2008	4	0	0	0	0	0	0	0	0	0	0	1	1	1	1	0	0	0	0	0	19.5	5.5	0	71	0	44.77	2.37	0.59	0.59
650	42260	2007-2008	6	0	0	0	1	0	1	0	0	0	0	1	1	1	1	0	0	0	1065.6	0	250	10.5	0	4.73	0.21	33.4	5.45	0	0.95
651	42262	2007-2008	6	0	0	0	1	0	1	1	1	1	0	0	0	0	1	0	0	0	592	0	279.4	16.3	473.6	208	0	102.74	11.47	4.3	4.3
652	42263	2007-2008	6	0	0	0	0	0	1	1	0	0	1	0	1	1	1	0	0	0	0	0	254.7	26.1	0	48	1.17	136.89	11.57	0	0.28
653	42264	2007-2008	3	0	0	0	0	0	1	1	0	0	0	0	0	0	1	0	0	0	0	0	301.51	16	0	0	0.07	115.48	7.81	2.87	2.84
654	42265	2007-2008	3	0	0	0	1	0	1	1	0	0	0	0	0	0	0	36.5	0	0	2131.2	0	412	18.8	0	0	0	78.67	6.99	2.95	2.95
655	42266	2007-2008	4	0	0	0	0	0	0	0	0	0	0	1	1	1	1	0	0	0	0	0	0	11.6	0	0	0.6	47.5	3.17	0.49	1.6
656	42267	2007-2008	8	0	0	0	0	1	1	0	0	1	1	1	1	1	1	0	0	0	0	363.69	416	9.9	355.2	416	1.98	97.35	5.25	0	0
657	42268	2007-2008	5	0	0	0	0	0	0	1	0	0	0	1	1	1	1	0	0	0	237	0	37.66	21.7	0	0	0	69.31	4.31	0	0
658	42269	2007-2008	6	0	0	0	1	0	0	1	0	0	0	1	1	1	1	0	0	0	384.8	0	6.91	18.2	0	0	0	49.37	3.83	0	0
659	42271	2007-2008	3	0	1	0	0	0	1	0	0	0	0	1	0	0	0	0	259.41	0	0	0	252.13	10.9	0	0	0	103.45	5.18	3.09	3.09
660	42272	2007-2008	3	0	0	0	0	0	0	1	0	0	0	0	1	1	0	0	0	0	0	0	0	15.5	0	0	0.58	79.37	5.84	0	0
661	42273	2007-2008	5	0	0	0	0	0	1	1	0	0	0	0	1	1	1	0	0	0	0	0	434.13	16.4	0	0	0	97.72	6.55	0.24	0.24
662	42274	2007-2008	9	0	0	0	0	1	1	1	1	1	1	0	1	1	1	0	0	0	2.7	203.13	217.5	26.3	355.2	367.5	2.12	71.73	7.43	0	0
663	42275	2007-2008	3	0	0	0	0	0	1	1	0	0	0	0	1	0	0	0	0	0	0	0	267.5	16.6	0	45.5	0.77	90.32	8.71	0	2.09
664	42278	2007-2008	3	0	0	0	0	0	0	0	0	0	0	1	1	0	1	0	0	0	0	0	0	13	0	0	0.32	55.07	3.7	1.14	3.17
665	42279	2007-2008	5	0	0	0	0	0	0	0	0	0	1	1	1	1	1	0	0	0	0	0	76.41	10.7	0	0	1.37	29.09	2.34	0	0
666	42280	2007-2008	5	0	0	0	1	0	0	1	0	0	0	1	1	0	1	0	0	0	355.2	0	132.84	12	0	0	0.42	28.5	3.26	0	4.46
667	42281	2007-2008	4	0	1	0	0	0	0	1	0	1	0	0	0	0	1	0	434	0	29.6	0	2.35	18.8	0	434	0	49.1	5.87	1.98	3.92
668	42282	2007-2008	2	0	0	0	0	0	1	0	0	0	0	0	0	0	1	0	0	0	0	0	228.75	12.2	0	0	0	95.26	6.82	3.27	3.86
669	42283	2007-2008	4	0	0	0	0	0	1	1	0	0	0	0	1	1	0	36.5	0	0	0	0	338.92	37.1	0	0	0	217.5	6.18	0	0
670	42284	2007-2008	5	0	0	0	1	0	1	1	0	0	0	0	0	1	1	0	141.38	0	1924	0	422.37	31.3	0	0	0.7	156.18	9.09	1.23	1.47
671	42285	2007-2008	4	0	0	0	0	0	0	1	0	0	0	1	1	0	1	0	0	0	255	0	0	16.9	0	0	0	21.87	2.94	0	2.32
672	42287	2007-2008	5	0	0	0	0	1	0	0	0	0	0	1	1	1	1	0	0	0	0	370.8	92	6.6	0	92	0	16.04	1	0.27	0.27
673	42288	2007-2008	8	0	0	0	1	0	0	1	1	1	1	1	1	0	1	0	0	0	754.8	13.75	10.33	12.4	355.2	204.75	1.15	35.44	0.91	0.83	3.05
674	42289	2007-2008	5	0	0	0	0	0	1	1	0	0	0	0	1	1	1	0	0	0	0	0	649.11	13.6	148	0	0.58	79.19	6.96	0	1
675	42290	2007-2008	4	0	0	0	0	0	0	0	0	0	0	1	1	1	1	0	0	0	0	0	30.63	10.4	0	0	0.28	27.43	3.1	0	1.07
676	42291	2007-2008	8	0	0	0	0	0	1	1	0	1	1	1	1	1	1	0	0	0	0	160.69	218.18	36.5	177.6	372.6	0.95	76.87	1.65	0.22	1.27
677	42293	2007-2008	4	0	0	0	0	0	1	0	0	0	0	0	1	1	1	0	0	0	0	0	309.52	8.2	0	28	0.65	63.8	6.94	0	0
678	42294	2007-2008	4	0	0	0	0	0	0	0	0	0	0	1	1	1	1	0	0	0	251.6	0	14.69	0.8	0	0	0	67.36	0	0	0.06
679	42295	2007-2008	7	0	0	0	0	1	0	1	0	0	1	1	1	1	1	0	0	0	0	203.13	0	19.1	0	0	1.32	67.49	2.16	0	0
680	42296	2007-2008	3	0	0	0	0	0	0	0	0	0	0	0	1	1	1	0	0	0	251.6	0	122.5	11	0	0	0.36	40.07	5.72	0	0
681	42297	2007-2008	4	0	0	0	0	0	1	1	0	0	0	1	1	0	0	0	0	0	118.4	0	208.44	11.9	0	0	0.34	60.91	0.77	0.88	2.48
682	42298	2007-2008	3	0	0	0	0	0	0	0	0	0	0	1	1	0	1	0	0	0	0	0	0	5.7	0	0	0	21.37	0.89	0	1.97
683	42299	2007-2008	5	0	0	0	0	1	0	1	0	0	1	0	1	0	1	0	0	0	0	499.2	24	14.5	0	0	1.03	93.21	5.8	0	5.39
684	42300	2007-2008	7	0	0	0	0	0	0	1	0	1	1	1	1	1	1	0	0	0	0	0	0	34.4	0	507.13	3.88	91.04	3.9	0	0
685	42301	2007-2008	1	0	0	0	0	0	0	0	0	0	0	0	0	1	0	0	0	0	0	0	67.73	8.3	0	0	0.51	74.18	7.48	1.35	0.66
686	42305	2007-2008	1	0	0	0	0	0	0	0	0	0	0	0	0	1	0	0	0	0	266.4	0	0	8	0	0	0	120.08	8.48	7.74	1.08
687	42306	2007-2008	4	0	0	0	0	0	0	0	0	0	0	1	1	1	1	0	0	0	0	0	0	1.3	0	0	0	16.6	0	0	0
688	42307	2007-2008	5	0	0	0	1	0	1	0	0	1	0	1	0	0	1	0	0	0	1065.6	0	162	5.9	0	162	0	64.52	4.01	2.11	4.76
689	42308	2007-2008	4	0	0	0	0	0	1	0	0	0	0	1	1	0	1	0	0	0	0	0	203.98	8.5	0	0	0	57.26	3.14	0	2.05
690	42309	2007-2008	5	0	0	0	1	0	1	1	0	0	1	0	0	0	1	0	0	0	606.8	133.5	141.7	17.4	0	0	0.88	65.81	6.48	1.98	3.77
691	42310	2007-2008	6	0	1	0	1	0	0	1	0	0	0	1	1	1	0	0	470	0	858.4	0	7.34	21	0	0	0	135.05	0	0	0
692	42311	2007-2008	7	0	1	0	1	0	1	1	0	0	0	0	1	1	1	0	500	0	503.2	0	605.08	18.8	0	0	0	49.87	5.45	0	0
693	42312	2007-2008	6	1	1	0	1	0	0	1	0	0	0	0	1	1	0	87.38	326.63	0	473.6	0	5.06	19.4	0	0	0.16	110.01	8.5	0	0.89
694	42313	2007-2008	2	0	0	0	0	0	1	0	0	0	0	0	0	1	0	0	0	0	0	0	186	5.2	0	0	0.04	72.76	6.15	1.76	1.67
695	42314	2007-2008	6	0	1	0	0	1	1	1	0	0	0	0	1	0	1	0	456	0	0	216.13	750.68	15.9	0	0	0	91.71	8	0.79	3.46
696	42317	2007-2008	6	0	0	0	0	1	0	1	1	0	0	0	1	1	1	0	0	0	0	209	51.5	26.7	473.6	0	0	96.69	17.98	0	1.82
697	42318	2007-2008	3	0	0	0	0	0	0	0	0	1	0	1	0	0	1	0	0	0	210	0	0	6.3	0	210	0	56.37	0.3	9.79	9.79
698	42320	2007-2008	5	0	0	0	0	0	1	1	0	0	0	0	1	1	1	0	0	0	0	0	439.5	13.1	0	21.6	0.54	48	8.7	0	0
699	42321	2007-2008	8	0	0	0	1	0	1	1	0	1	1	0	1	1	1	0	0	0	355.2	0	238	15.7	0	234	1.9	63.3	4.72	0.34	0.34
700	42322	2007-2008	6	0	0	0	0	0	0	1	0	0	1	1	1	1	1	0	0	0	0	0	0	31.5	0	0	1.65	41.69	3.06	0	0
701	42323	2007-2008	2	0	0	0	0	0	0	0	0	0	0	1	0	0	1	0	41.25	0	0	0	30	5.7	0	0	0.48	50.03	4.45	3.23	3.23
702	42324	2007-2008	6	0	0	0	0	0	1	1	1	0	1	0	0	1	1	0	150	0	0	0	243	15.3	1184	0	0.9	93.72	7.04	2.97	0
703	42325	2007-2008	4	0	0	0	0	0	1	1	0	1	0	1	0	0	0	0	0	0	0	0	160.2	14.7	0	224.49	0.5	119.43	4.91	3.09	8.04
704	42326	2007-2008	4	0	0	0	0	0	0	0	0	0	0	1	1	1	1	0	0	0	0	0	0	6.5	0	0	0	38.59	2.52	0.23	0.23
705	42328	2007-2008	4	0	0	0	0	0	0	1	0	0	0	0	1	1	1	0	150	0	0	0	0	16	0	4.58	0	111.2	9.08	0	0.99
706	42329	2007-2008	4	0	0	0	0	0	1	0	0	0	1	1	0	0	1	0	0	0	253.3	205.56	167	13.3	0	4.94	1.04	74.94	5.12	4.03	4.03
707	42330	2007-2008	4	0	0	0	0	0	0	0	0	0	0	1	1	1	1	0	0	0	251.6	0	114	6.2	251.6	114	0.43	58.52	3.8	0	0.33
708	42331	2007-2008	2	0	0	0	0	0	0	1	0	0	0	0	0	0	1	0	0	0	236.8	0	120	13.7	0	4.58	0	60.25	6.7	4.98	1.98
709	42332	2007-2008	3	0	0	0	0	0	0	0	0	0	0	0	1	1	1	0	0	0	251.6	0	135	10.5	0	0	0	53.52	6.33	0.92	0.92
710	42333	2007-2008	2	0	0	0	0	0	0	0	0	0	0	1	0	0	1	0	0	0	103.6	0	12.9	8.5	0	0	0	43.1	0.52	1.97	1.97
711	42334	2007-2008	6	0	0	0	0	1	0	1	0	1	0	0	1	1	1	0	0	0	0	247.2	94.35	16.1	0	143	0	98.25	6.8	0	2.7
712	42335	2007-2008	4	0	0	0	1	0	0	1	0	0	0	0	1	0	1	0	0	0	1006.4	0	58.75	14.9	310.8	0	0.5	182.85	6.96	0	3.91
713	42336	2007-2008	6	0	0	0	0	1	1	1	0	0	0	0	1	1	1	0	0	0	0	370.8	248.5	24.9	0	2.29	0.76	84.97	7.23	0.41	0.41
714	42337	2007-2008	2	0	0	0	0	0	0	0	0	0	0	1	0	0	1	0	0	0	0	0	53.72	7.6	0	0	0	75.56	3.27	2.37	4.73
715	42338	2007-2008	4	0	0	0	1	0	1	0	0	0	0	1	0	0	1	0	0	0	754.8	0	180	6.5	0	0	0	88.46	3.62	2.02	5.04
716	42339	2007-2008	1	0	0	0	0	0	1	0	0	0	0	0	0	0	0	0	0	0	0	0	167.13	9.9	0	0	0	109.67	8.45	5.55	2.22
717	42340	2007-2008	2	0	0	0	0	0	0	0	0	0	0	1	1	0	0	0	0	0	177.6	0	16.33	5.7	148	0	0	32.34	2.82	0	2.45
718	42342	2007-2008	5	0	1	0	0	0	1	0	0	0	0	1	1	0	1	0	220.5	0	59.2	0	159	13.4	0	0	0.11	79.85	4.23	1.14	5.35
719	42344	2007-2008	5	0	0	0	0	0	0	0	1	0	0	1	1	1	1	2.43	50	0	0	0	50	1.8	1036	0	0	11.08	1.49	0	0
720	42345	2007-2008	2	0	0	0	0	0	0	0	0	0	0	0	1	0	1	0	0	0	0	0	0	7.2	0	0	0	36.84	7.32	0	3.27
721	42346	2007-2008	8	0	0	0	0	0	1	1	1	0	1	1	1	1	1	0	0	0	0	0	232.79	15.6	592	0	2.08	37.64	3.46	0	0
722	42347	2007-2008	5	0	0	0	0	1	0	1	0	0	0	0	1	1	1	0	0	0	0	396	68.2	16.6	0	0	0.34	85.57	7.09	0	0.33
723	42349	2007-2008	6	0	1	0	0	0	0	1	0	1	0	0	1	1	1	0	387.01	0	0	0	0	42.2	0	491.63	0.05	97.53	15.7	0	0
724	42350	2007-2008	7	0	0	0	1	0	1	1	0	0	1	1	1	0	1	0	0	0	355.2	0	156	12.5	266.4	0	1.16	85.07	3.88	0	4.23
725	42351	2007-2008	5	0	1	0	0	0	1	1	0	0	0	0	1	0	1	0	299.25	0	0	0	564.25	31.7	0	0	0.79	59.89	5.06	0	3.66
726	42354	2007-2008	5	0	0	0	0	0	1	0	0	0	0	1	1	1	1	0	0	0	0	0	267.66	10.4	0	0	0.3	67.61	4.47	0	2.18
727	42356	2007-2008	4	0	0	0	1	0	0	0	0	0	0	1	1	1	0	0	0	0	355.2	35	81.08	3.4	310.8	0	0.49	47.34	0.64	0	0
728	42357	2007-2008	5	0	0	0	0	0	0	0	1	0	0	1	1	1	1	0	0	0	0	0	48.63	8.5	444	0	0	38.13	2.49	0	0
729	42358	2007-2008	5	0	0	0	1	0	0	0	1	0	0	0	1	1	1	0	0	0	355.2	0	37.63	9.7	355.2	0	0	20.86	5.33	0	0
730	42359	2007-2008	5	0	0	0	0	0	0	1	0	1	1	0	1	0	1	0	0	0	0	0	0	19.7	0	308.44	0.95	103.57	14.21	0.2	8.27
731	42360	2007-2008	4	0	0	0	0	1	0	0	0	0	0	0	1	1	1	0	0	0	0	270	94.71	11	0	0	0	61.97	10.63	0.04	0.8
732	42361	2007-2008	5	0	0	0	1	0	0	0	0	0	0	1	1	1	1	0	0	0	949.6	0	0	4	0	0	0	29.71	0.7	0	0
733	42362	2007-2008	5	0	0	0	0	0	1	0	1	0	0	0	1	1	1	0	128	0	0	0	220.14	10	2767.6	0	0	72.69	8.05	0.05	0.05
734	42363	2007-2008	4	0	0	0	0	0	1	1	1	1	0	0	0	0	0	0	85.5	0	0	0	278.2	16.9	606.8	366.17	0.61	146.14	9.01	2.97	4.73
735	42364	2007-2008	3	0	0	0	0	0	0	1	0	0	0	0	1	0	1	0	0	0	192.4	129.75	36.69	21.1	0	0	0	44.84	11.63	0	2.96
736	42365	2007-2008	4	0	0	0	0	0	0	0	0	0	1	0	1	1	1	0	0	0	0	0	58	6.6	0	0	0.99	82.31	7.2	0	0
737	42366	2007-2008	5	1	0	0	0	0	0	0	0	0	1	0	1	1	1	260	0	0	177.6	0	0	10.6	251.6	0	1.04	25.2	6.09	0	0
738	42368	2007-2008	6	0	0	0	0	0	1	1	0	1	0	0	1	1	1	0	0	0	178.8	0	241.5	14.2	0	241.5	0.85	25.72	9.37	0	0
739	42369	2007-2008	4	0	0	0	0	0	0	1	0	0	0	0	1	1	1	0	0	0	0	0	0	16.7	0	0	0	68.23	7.53	0	0.14
740	42370	2007-2008	8	0	1	0	0	1	1	1	0	1	0	0	1	1	1	29.13	217	0	0	553.44	481.78	28.2	0	450.75	0	216.36	11.6	0.12	1.92
741	42371	2007-2008	4	0	0	0	0	0	0	0	0	1	0	1	1	1	0	0	0	0	0	0	0	6.9	0	235.6	0.31	79.63	3.98	0	0
742	42374	2007-2008	6	0	0	0	0	0	1	1	0	0	0	1	1	1	1	0	0	0	0	0	238.4	14.6	0	0	0	43.36	3.94	0.12	0.12
743	42375	2007-2008	6	0	0	0	0	0	1	1	0	0	0	1	1	1	1	0	0	0	0	0	198	15.4	310.8	0	0.36	47.36	4.09	0	1.6
744	42376	2007-2008	5	0	0	0	0	0	1	0	1	0	0	1	0	1	1	0	0	0	0	0	283.35	6.8	429.2	0	0.51	32.92	3.29	2.97	0
745	42377	2007-2008	6	0	0	0	0	0	1	0	1	1	0	1	1	0	1	0	0	0	0	0	339.6	13.2	532.8	282	0	107.65	5.07	0.6	3.14
746	42379	2007-2008	6	0	0	0	0	0	0	1	0	0	1	1	1	1	1	0	0	0	0	0	0	13.7	0	0	2.74	33.63	3.39	0	0
747	42380	2007-2008	5	0	0	0	0	0	1	0	0	0	0	1	1	1	1	0	0	0	0	154.38	170.83	7	0	0	0.67	44.13	2.28	0.31	1.07
748	42381	2007-2008	3	0	0	0	0	0	0	0	0	0	0	1	0	1	1	0	0	0	0	0	0	10.8	0	0	0	10.37	0	1.98	1.98
749	42382	2007-2008	3	0	0	0	1	0	0	0	0	1	0	0	0	0	1	0	0	0	355.2	0	92.73	9.7	177.6	237	0	73.97	5.67	2.1	3.84
750	42383	2007-2008	5	0	1	0	0	0	1	0	0	0	0	0	1	1	1	0	324	0	0	0	241	13.1	0	0	0	51.94	10.13	0	0
751	42384	2007-2008	1	0	0	0	0	0	0	0	0	0	0	0	0	0	1	0	0	0	0	0	7.06	9.4	0	0	0	139.05	9.38	3.38	7.29
752	42385	2007-2008	5	0	0	0	0	0	1	1	0	1	0	0	1	0	1	0	0	0	0	0	227	24	0	243	0.48	111.15	5.62	0	6.85
753	42386	2007-2008	3	0	0	0	0	0	0	0	0	0	0	1	1	1	0	0	0	0	0	0	21	4.2	0	4.58	0.51	45.99	4.45	1.43	1.43
754	42387	2007-2008	5	0	0	0	1	0	1	0	1	0	0	0	1	1	0	0	0	0	1420.8	0	396	10.7	518	0	0	123.22	8.88	0.63	1.46
755	42388	2007-2008	5	0	0	0	0	0	1	1	0	0	0	0	1	1	1	0	0	0	0	0	364.41	17.3	0	0	0.64	65.52	10.08	0	0
756	42389	2007-2008	4	0	0	0	1	0	0	0	0	0	0	1	1	0	1	0	0	0	873.2	0	44.1	6.3	310.8	0	0	31.58	2.19	0	3.52
757	42391	2007-2008	3	0	0	0	0	0	0	0	0	0	0	1	1	0	1	0	0	0	0	0	122.5	9.6	0	0	0	51.3	2.37	0.45	7.49
758	42392	2007-2008	4	0	0	0	0	0	0	0	0	0	0	1	1	1	1	0	0	0	0	0	0	4.5	0	0	0	23.63	4.37	0	0
759	42393	2007-2008	4	0	0	0	0	0	0	0	0	0	0	1	1	1	1	0	0	0	251.6	0	69.27	1.6	0	0	0	60.01	2.4	0	0
760	42395	2007-2008	5	0	0	0	0	0	1	0	0	0	0	1	1	1	1	0	0	0	0	0	151.84	6.2	0	0	0	31.43	2.35	0	0
761	42396	2007-2008	3	0	0	0	1	0	0	0	0	0	0	0	0	1	1	0	0	0	710.6	0	0	9.5	0	0	0	74.32	5.55	1.64	1.64
762	42398	2007-2008	4	0	0	0	0	0	0	0	0	0	0	1	1	1	1	0	25.6	0	0	0	58.6	1.4	0	0	0	14.75	1.95	0.01	0.34
763	42399	2007-2008	5	0	1	0	0	0	0	1	0	0	0	0	1	1	1	0	542.5	0	0	0	0	17.9	192.4	0	0	77.42	6.58	0	2.22
764	42400	2007-2008	6	0	0	0	1	0	0	0	0	0	1	1	1	1	1	0	0	0	1043	0	84	12.7	0	0	1.08	95.6	4.94	0	2.26
765	42401	2007-2008	3	0	0	0	0	0	0	0	0	0	0	0	1	1	1	0	91.38	0	0	0	47.12	3.9	0	46.21	0	27.35	4.51	0	1.59
766	42402	2007-2008	7	0	0	0	0	0	1	1	1	1	1	0	1	1	0	43.69	0	0	0	0	286.13	18.4	503.2	175.06	0.99	83.94	6.3	0	0
767	42404	2007-2008	4	0	0	0	0	0	0	0	0	0	0	1	1	1	1	0	0	0	253.3	105	148.8	8.7	236.8	0	0.82	48.2	3.31	0.61	2.09
768	42405	2007-2008	6	0	0	0	0	0	0	1	1	0	0	1	1	1	1	0	0	0	0	0	49.62	14.8	473.6	0	0.68	58.45	1.56	0	0
769	42406	2007-2008	5	0	0	0	0	0	1	1	1	0	0	0	0	1	1	0	0	0	0	0	578.98	17.3	473.6	10.42	0.68	126.22	16.22	3.77	1.85
770	42410	2007-2008	4	0	0	0	0	0	0	1	0	0	0	0	1	1	1	0	0	0	0	0	42	12.7	0	0	0.03	39.57	5.18	0	0
771	42411	2007-2008	5	0	0	0	0	1	0	0	0	0	0	1	1	1	1	0	57.33	0	0	225	0	1.8	0	0	0	15.88	2.22	0	0
772	42412	2007-2008	2	0	0	0	0	0	0	1	0	0	0	0	0	0	1	0	92	0	0	0	0	14.3	0	0	0.26	41.82	6.09	2.65	5.22
773	42413	2007-2008	6	0	0	0	0	0	1	1	0	0	1	0	1	1	1	0	0	0	0	0	316.54	47.2	0	0	2.12	131.51	8.98	0	0
774	42414	2007-2008	4	0	0	0	0	0	0	1	0	0	0	1	1	0	1	0	0	0	0	0	83.56	20.5	103.6	0	0	82.18	5.24	0	3.47
775	42415	2007-2008	6	0	0	0	0	0	1	0	1	1	0	0	1	1	1	0	0	0	0	0	510.53	13.5	1110	468	0	116.72	12.4	1.13	1.13
776	42416	2007-2008	5	0	0	0	0	0	1	0	0	0	0	1	1	1	1	0	0	0	0	0	192	7.4	0	96.5	0	39.29	1.83	0	0
777	42417	2007-2008	4	0	1	0	0	0	0	1	0	0	0	0	1	0	1	0	450.5	0	0	0	24	12.5	0	0	0.31	75.43	10.19	0.84	3.18
778	42418	2007-2008	4	0	0	0	0	0	0	0	0	0	0	1	1	1	1	0	0	0	0	0	21	4.9	0	2.29	0.41	36.86	2.72	0.99	0
779	42420	2007-2008	3	0	0	0	0	0	1	1	0	1	0	0	0	0	0	0	0	0	0	0	498	16.2	0	498	0	148.03	6.61	8.58	3.15
780	42421	2007-2008	8	0	0	0	1	0	1	1	0	1	1	0	1	1	1	0	0	0	710.4	0	312	25	0	312	1.98	140.91	15.48	0	0
781	42422	2007-2008	3	0	0	0	0	0	1	0	0	0	0	0	1	0	1	0	0	0	0	66.75	248	13.5	0	0	0.14	58.72	7.29	0	4.28
782	42423	2007-2008	4	0	0	0	0	0	0	0	0	0	1	1	1	1	0	0	0	0	0	0	0	11.7	0	0	0.99	76.35	3.67	0	0
783	42424	2007-2008	8	0	0	0	1	0	0	1	1	1	1	0	1	1	1	0	0	0	715.2	0	0	15	710.4	165	1.83	46.44	5.45	0	0
784	42425	2007-2008	5	0	0	0	1	0	0	1	0	0	1	0	1	0	1	0	0	0	357.6	0	68.75	26.5	0	13	1.47	112.49	7.62	0.46	3.38
785	42426	2007-2008	6	0	1	0	1	0	1	0	0	0	0	0	1	1	1	0	162	0	355.2	0	383	7.6	0	0	0	54.39	5.06	0	1.39
786	42428	2007-2008	8	0	0	1	1	0	1	1	0	0	1	0	1	1	1	0	0	252.88	873.2	0	445.28	28.6	0	27.6	1.6	95.31	6.86	0	1.66
787	42429	2007-2008	4	0	0	0	0	1	0	1	0	0	0	1	0	0	1	0	0	0	0	253	15.75	15.8	0	9	0	82.91	1.05	1.62	7.61
788	42430	2007-2008	2	0	0	0	0	0	0	0	1	0	0	0	0	0	1	0	0	0	0	0	30.25	9.2	1894.4	0	0	106.2	6.11	7.46	11.11
789	42431	2007-2008	4	0	0	0	0	0	1	1	1	0	0	0	0	0	1	0	0	0	0	0	332	24.3	680.8	13.75	0.6	134.31	9.96	3.95	8.11
790	42432	2007-2008	4	0	0	0	0	0	0	1	0	0	0	0	1	1	1	0	0	0	0	0	0	23	0	0	0	35.82	5.19	0	1.69
791	42433	2007-2008	4	0	0	0	0	0	0	0	0	0	0	1	1	1	1	0	0	0	253.3	0	0	3.2	0	0	0	23.88	1.92	0	0
792	42434	2007-2008	6	0	1	0	0	0	0	1	1	0	0	0	1	1	1	0	447.69	0	0	0	0	35.8	518	0	0	130.11	13.16	0	0
793	42435	2007-2008	4	0	0	0	0	0	0	1	0	1	0	0	1	0	1	0	0	0	0	0	0	29.3	0	464	0	102.73	8.72	0	5.72
794	42436	2007-2008	4	0	0	0	1	0	0	1	0	0	0	0	1	1	0	0	0	0	355.2	0	119.49	22.2	0	0	0	89.91	5.77	0	1.86
795	42437	2007-2008	7	0	0	0	0	0	0	1	1	0	1	1	1	1	1	0	0	0	0	0	0	36.2	710.4	0	3.98	57.5	5.01	0	0
796	42438	2007-2008	4	0	0	0	0	0	0	1	0	0	0	1	1	0	1	0	0	0	0	0	0	16.6	0	0	0	50.77	3.98	0	1.97
797	42439	2007-2008	4	0	0	0	0	0	0	1	0	0	0	1	1	0	1	0	0	0	177.6	64.88	0	18.8	0	0	0	64.68	4.96	0	3.85
798	42440	2007-2008	7	1	0	0	1	0	1	1	0	0	0	0	1	1	1	100.5	0	0	651.2	0	153.78	19.6	0	40.3	0	135.03	8.4	0	0
799	42441	2007-2008	6	1	0	0	1	0	1	0	0	0	0	1	1	1	0	183	0	0	621.6	0	183	10.1	0	55.5	0	50.09	4.56	0	0.59
800	42442	2007-2008	5	0	0	0	0	0	0	0	0	1	0	1	1	1	1	0	0	0	0	0	0	10.8	0	235	0	61.28	4.92	0.89	1.63
801	42443	2007-2008	3	0	0	0	0	0	0	0	0	0	0	0	1	1	1	0	0	0	0	0	90.06	10	0	0	0	41.32	7.48	0	0
802	42444	2007-2008	5	0	1	0	0	0	0	0	0	0	0	1	1	1	1	0	158.97	0	0	0	94.16	6.8	251.6	0	0	44.93	1.46	0	1.89
803	42445	2007-2008	4	0	0	0	1	0	1	0	0	0	0	0	1	1	0	0	33	0	592.4	0	392.71	11.1	0	52	0	81.24	6.46	0	0.95
804	42446	2007-2008	4	0	0	0	0	0	0	0	0	1	0	1	1	1	0	0	0	0	0	0	136	3.7	0	341.5	0	61.06	3.88	0.24	1.22
805	42448	2007-2008	2	0	0	0	0	0	0	1	0	0	0	0	0	0	1	0	0	0	0	0	0	15.2	0	0	0.3	73.75	5.91	3.09	4.37
806	42449	2007-2008	4	0	0	0	0	0	0	1	0	0	0	0	1	1	1	0	0	0	253.3	0	133	45	0	0	0	78.52	7.36	1.08	1.08
807	42452	2007-2008	8	0	0	0	1	0	0	1	1	1	1	0	1	1	1	0	0	0	1258	0	51	26.6	1716.8	307.13	3.75	73.54	6.39	0.68	0.68
808	42453	2007-2008	6	0	0	0	0	0	0	1	0	0	1	1	1	1	1	0	0	0	355.2	0	125.31	16.2	0	0	3.5	86.63	2.59	0.1	2.45
809	42454	2007-2008	6	0	0	0	1	0	1	1	0	0	1	0	1	0	1	0	0	0	503.2	0	461.44	40.4	310.8	0	2.63	137.66	9.6	0	2.48
810	42455	2007-2008	4	0	0	0	0	0	1	0	0	0	0	0	1	1	1	0	0	0	0	0	368.37	13.4	0	0	0.26	83.9	6.55	0	0.71
811	42456	2007-2008	9	0	1	0	0	0	1	1	0	1	1	1	1	1	1	0	246.5	0	0	0	354	15.5	0	175.5	1.26	81.1	3.88	0	0.71
812	42457	2007-2008	4	0	0	0	0	0	0	0	0	0	1	0	1	1	1	0	0	0	74	0	7.06	9.9	0	0	2.62	33.65	6.48	0	0
813	42458	2007-2008	3	0	0	0	0	0	1	1	0	0	0	0	0	0	1	0	0	0	0	0	198	18.6	0	0	0	53.79	7.66	2.85	2.85
814	42459	2007-2008	7	0	0	0	0	0	1	1	1	1	0	0	1	1	1	0	0	0	251.6	0	183.88	16.8	518	170.03	0.68	49.21	4.63	0.67	0
815	42460	2007-2008	6	0	0	0	0	0	0	1	1	1	1	0	1	0	1	0	0	0	357.6	0	5.18	22.6	5683.2	260.31	2.3	111.83	8.34	0	3.31
816	42461	2007-2008	3	0	0	0	0	0	1	0	0	0	0	1	0	0	1	0	0	0	0	0	155	9.2	0	0	0.6	66.36	3.93	2.65	2.86
817	42462	2007-2008	2	0	0	0	0	0	0	0	0	0	0	1	0	0	1	0	0	0	0	0	6	5	0	0	0	32.84	3.09	2.14	5.1
818	42464	2007-2008	7	0	1	0	0	0	0	1	1	0	0	1	1	1	1	0	330.75	0	0	0	44	17.1	355.2	0	0.51	68.8	1.57	0	1.26
819	42465	2007-2008	4	0	0	0	0	0	0	0	0	0	0	1	1	1	1	0	0	0	0	158.23	70	9.4	0	0	0	71.05	4.24	1.48	1.48
820	42466	2007-2008	5	0	0	0	0	0	1	1	0	0	0	0	1	1	1	0	0	0	0	0	416.79	12.8	0	0	0.36	64.65	12.45	0	1.48
821	42467	2007-2008	5	0	0	0	0	1	0	0	0	0	0	1	1	1	1	0	0	0	0	247.2	125.4	6.5	0	14.3	0.12	60.28	3.24	0	1.51
822	42469	2007-2008	4	0	0	0	0	0	1	1	0	0	0	0	1	1	0	0	0	0	0	0	345.62	14.9	0	0	0	93.72	7.4	0	0
823	42471	2007-2008	6	0	0	0	0	0	1	1	0	0	1	1	1	1	0	0	0	0	0	0	413.16	26.9	192.4	0	0.89	152.98	5.42	0	0
824	42473	2007-2008	4	0	0	0	0	0	0	1	0	0	1	0	1	0	1	0	0	0	78.93	0	0	17.2	0	0	3.19	92.38	5.97	0	9.17
825	42474	2007-2008	4	0	0	0	1	0	1	0	0	0	0	0	1	0	1	0	0	0	355.2	0	183	8.5	0	0	0.66	36.86	5.01	0	7.04
826	42475	2007-2008	6	0	0	0	0	1	1	1	0	0	1	0	1	0	1	0	0	0	325.6	385.94	1240.47	29.1	0	0	2.02	153.4	13.22	0.23	3.55
827	42476	2007-2008	4	0	0	0	0	0	0	1	0	0	0	0	1	1	1	0	0	0	0	0	45.63	16.7	0	0	0.25	71.76	7.49	0	0
828	42477	2007-2008	4	0	0	0	0	0	0	1	0	0	0	0	1	1	1	0	0	0	2.4	0	0	27.3	0	0	0	71.16	11.96	0	0
829	42479	2007-2008	5	0	0	0	1	0	0	1	0	0	0	1	1	0	1	0	86	0	414	0	0	13.6	0	0	0.73	64.37	3.32	0.11	4.61
830	42481	2007-2008	7	0	1	0	0	0	1	1	0	1	0	0	1	1	1	0	632.13	0	79.46	0	150	19.3	0	478.63	0.29	96.84	5.24	0	1.58
831	42482	2007-2008	1	0	0	0	0	0	0	0	0	0	0	1	0	0	0	0	0	0	0	0	12	5.7	0	0	0	88.7	1.51	2.95	3.15
832	42483	2007-2008	8	0	1	0	0	0	1	1	0	1	1	1	1	1	0	50.25	784	0	251.6	0	487.02	31.1	148	333.5	3.73	148.23	4.84	0	0
833	42484	2007-2008	2	0	0	0	1	0	1	0	0	0	0	0	0	0	0	0	0	0	355.2	0	284.33	3.3	0	0	0	97.82	6.57	2.76	2.76
834	42485	2007-2008	5	0	0	0	0	0	0	1	0	0	1	0	1	1	1	0	0	0	0	0	10.5	22.9	0	0	1.61	60.43	7.07	0	0.64
835	42486	2007-2008	7	0	0	0	0	0	1	1	1	0	1	0	1	1	1	0	0	0	0	0	143.25	27.4	592	0	2.71	52.54	7.7	0	1.4
836	42487	2007-2008	3	0	0	0	0	0	0	0	0	0	0	0	1	1	1	0	0	0	0	0	0	7.8	0	0	0	55	5.94	0.14	0.14
837	42488	2007-2008	4	0	0	0	0	0	0	0	0	0	0	1	1	1	1	0	0	0	0	0	16.2	4.7	0	0	0.34	33.19	1.52	0.03	0.06
838	42489	2007-2008	5	0	0	0	0	1	0	1	0	0	0	0	1	1	1	0	0	0	0	247	26.25	15	0	0	0	44.66	5.82	0	0
839	42490	2007-2008	4	0	0	0	0	0	1	0	0	1	0	0	1	0	1	0	0	0	0	0	428.6	10.7	0	158	0	104.27	9.36	0	2.85
840	42491	2007-2008	4	0	0	0	0	0	0	1	0	0	0	0	1	1	1	0	0	0	178.8	0	0	11.7	0	0	0	41.71	10.34	0	1.48
841	42492	2007-2008	6	0	0	0	0	0	1	0	1	0	1	0	1	1	1	0	0	0	0	0	319.75	13.2	606.8	0	3.5	112.02	5.7	0.82	2.7
842	42493	2007-2008	4	0	0	0	0	0	1	1	0	0	0	0	1	0	1	0	0	0	355.2	0	788.06	18.3	0	108.56	0	105.08	13.76	0	3.9
843	42494	2007-2008	6	0	0	0	0	0	1	0	0	1	1	0	1	1	1	0	0	0	0	0	184.5	8.4	0	184.5	1.16	36.2	6.4	0	1.42
844	42495	2007-2008	4	0	0	0	1	0	0	0	0	0	1	1	1	0	0	0	0	0	577.2	0	56.7	11.6	0	0	1.03	118.25	3.62	0	8.36
845	42496	2007-2008	5	0	0	0	0	0	0	1	0	0	1	0	1	1	1	0	0	0	251.6	0	143	44.3	0	0	2.04	194.26	6.13	0	0
846	42497	2007-2008	4	0	0	0	1	0	0	1	0	0	0	0	1	0	1	0	0	0	5328	0	9	18.3	0	0	0.34	184.08	8.96	0	23.69
847	42498	2007-2008	4	0	0	0	0	0	0	1	0	0	0	1	0	1	1	0	103.25	0	0	0	136.15	14.1	0	4.58	0.49	51.09	3.09	2.62	2.62
848	42499	2007-2008	5	0	0	0	0	0	1	1	0	0	1	0	0	1	1	0	0	0	0	0	363.95	15.4	0	0	1.75	93.16	6.7	1.14	1.14
849	42500	2007-2008	7	0	1	0	0	0	1	1	1	0	0	0	1	1	1	0	212.5	0	0	0	238	21.2	858.4	0	0.29	92.93	7.16	0	0
850	42501	2007-2008	6	0	0	0	0	1	0	0	0	1	0	1	1	1	1	0	0	0	0	525	90.21	9.1	207.2	132.42	0	41.02	0.96	0	1.26
851	42502	2007-2008	4	0	0	0	0	0	0	1	0	0	0	0	1	1	1	0	0	0	0	0	0	21.7	251.6	0	0.51	47.9	6.23	0.18	2.16
852	42503	2007-2008	7	0	0	0	0	0	1	1	0	0	1	1	1	1	1	0	0	0	0	0	406.04	14.3	0	0	1.86	65.05	4.86	0.75	0.94
853	42505	2007-2008	8	0	0	0	0	0	1	1	0	1	1	1	1	1	1	0	0	0	0	0	155.44	15.6	0	131.63	1.34	45.7	1.26	0	1.28
854	42506	2007-2008	3	0	0	0	0	0	1	0	0	0	0	0	0	1	1	0	0	0	0	0	588.07	10.6	0	0	0	44.16	4.63	1.25	1.25
855	42507	2007-2008	6	0	0	0	0	0	1	1	1	0	0	0	1	1	1	0	0	0	251.6	0	212.1	15.8	2331	0	0	52.58	7.26	0	1.85
856	42508	2007-2008	3	0	0	0	0	0	0	0	0	0	0	1	0	1	1	0	0	0	0	0	0	1.3	0	0	0	13.4	2.96	1.77	1.77
857	42509	2007-2008	5	0	0	0	0	0	1	1	0	0	0	0	1	1	1	18.25	0	0	0	0	895.5	32	0	0	0	98.37	10.18	0	0
858	42510	2007-2008	3	0	0	0	0	0	1	0	0	0	0	1	1	0	0	0	0	0	0	0	240	5.5	0	0	0	81.59	3.7	0	5.84
859	42511	2007-2008	5	0	0	0	0	0	1	0	0	0	0	1	1	1	1	0	0	0	0	0	154.96	6.7	0	0	0.59	38.95	4.12	0.23	0.23
860	42512	2007-2008	2	0	0	0	0	0	0	0	0	0	0	0	1	1	0	0	0	0	0	0	0	3.3	0	0	0	103.06	5.63	0	0
861	42513	2007-2008	2	0	0	0	0	0	0	0	0	0	0	1	0	0	1	0	0	0	0	0	0	8.6	0	0	0.33	51.74	2.54	1.67	5.19
862	42514	2007-2008	5	0	0	0	0	0	0	1	0	0	0	1	1	1	1	0	0	0	0	0	130.74	14.1	0	0	0.01	28.09	3.62	0	0
863	42516	2007-2008	5	0	0	0	0	0	1	0	0	1	0	1	1	0	1	0	0	0	0	0	377.35	6.9	0	362.8	0	117.11	3.88	0	7.8
864	42517	2007-2008	5	0	1	0	0	0	1	1	0	0	0	0	0	1	1	0	299.68	0	0	154	199.06	27.2	0	0	0.74	67.54	9.08	1.48	1.48
865	42518	2007-2008	5	0	0	0	0	1	0	1	0	0	0	0	1	1	1	0	0	0	0	988.8	0	16	0	0	0	102.97	13.48	0.98	2.55
866	42519	2007-2008	5	0	1	0	0	0	0	1	0	0	0	0	1	1	1	0	456.75	0	0	0	0	34.1	0	0	0	65.25	14.47	0	0
867	42520	2007-2008	5	0	0	0	0	0	0	0	0	0	1	1	1	1	1	0	0	0	0	0	48	5	310.8	0	1.02	23.96	2.29	0	0
868	42521	2007-2008	5	0	0	0	0	0	1	1	0	0	0	0	1	1	1	0	0	0	0	0	313.92	19.2	0	0	0.4	61.65	5.69	0	0
869	42522	2007-2008	4	0	0	0	0	0	0	1	0	0	0	0	1	1	1	0	0	0	0	133.5	89.5	27.1	0	0	0.51	62.07	7.51	0	0
870	42523	2007-2008	6	0	0	0	0	1	1	1	0	0	0	1	1	0	1	0	0	0	0	359.38	470.5	12.8	0	4.58	0.65	59.68	2.5	0	2.33
871	42524	2007-2008	3	0	0	0	1	0	0	0	0	0	0	1	1	0	0	0	0	0	547.6	0	0	11.8	0	0	0	77.35	3.14	0	3.28
872	42525	2007-2008	4	0	0	0	0	0	1	1	0	0	0	0	1	0	1	0	0	0	0	0	567	15	0	0	0	90.35	6.4	0	2.79
873	42526	2007-2008	3	0	0	0	0	0	0	0	0	0	1	1	0	1	0	0	0	0	266.4	0	105	8.9	0	0	1.08	125.5	4.84	2.46	2.46
874	42527	2007-2008	5	0	0	0	0	0	0	1	0	0	0	1	1	1	1	0	0	0	253.3	0	3.38	17.8	0	0	0.26	33.86	1.08	0	0
875	42528	2007-2008	7	0	0	0	1	1	0	0	1	0	1	1	0	1	1	0	0	0	355.2	553.44	82.35	6.4	355.2	4.58	0.88	54.12	2.44	3.57	0.6
876	42529	2007-2008	5	0	0	0	1	0	0	1	0	0	1	1	1	0	0	0	0	0	962	0	106.75	21.3	0	0	2.3	93.85	2	0	3.45
877	42531	2007-2008	6	0	0	0	0	0	0	1	0	0	1	1	1	1	1	0	0	0	253.3	0	0	12.9	0	0	1.29	18.17	2.38	0	0
878	42532	2007-2008	6	0	0	0	1	0	0	1	0	1	1	0	0	1	1	0	0	0	532.8	0	31.88	18.2	0	175.5	3.12	36.73	4.61	5.93	0
879	42533	2007-2008	4	0	0	0	0	0	1	1	0	0	0	1	0	0	1	0	114	0	0	0	235.5	12.7	0	0	0.31	46.28	4.18	2.97	2.97
880	42534	2007-2008	3	0	0	0	0	0	0	1	0	0	0	0	0	1	1	0	0	0	0	0	127.7	14.5	0	0	0.19	104.4	9.33	2.08	2.08
881	42535	2007-2008	4	0	0	0	0	0	0	0	0	0	0	1	1	1	1	0	0	0	0	0	99	2.6	0	0	0	12.92	2.21	0	0.96
882	42536	2007-2008	2	0	0	0	1	0	0	0	0	0	0	0	1	0	0	0	0	0	384.8	0	71.4	10.8	0	0	0	139.52	7.8	0	5.39
883	42537	2007-2008	6	0	0	0	0	0	1	1	0	0	1	1	1	0	1	0	0	0	118.4	0	232	13.4	0	0	0.97	59.11	4.37	0	4.74
884	42538	2007-2008	3	0	0	0	0	0	0	0	0	0	0	0	1	1	1	0	0	0	0	0	0	10.7	0	0	0.2	64.41	5.96	0	0
885	42539	2007-2008	8	0	0	0	0	0	1	1	0	1	1	1	1	1	1	0	80.5	0	0	0	215.08	32.8	0	213	3.01	117.98	4.39	0	0
886	42540	2007-2008	4	0	0	0	0	0	1	0	0	0	0	0	1	1	1	0	0	0	0	0	232.13	7.2	0	19.5	0.66	56.46	5.42	0	0
887	42541	2007-2008	2	0	0	0	0	0	0	0	0	0	0	1	0	0	1	0	0	0	253.3	0	15.5	11.6	0	0	0.12	68.86	2.72	4.26	6.86
888	42542	2007-2008	3	0	0	0	0	0	0	0	1	0	0	0	1	0	1	0	0	0	0	0	101.88	8.8	1021.2	0	0	81.89	12.73	0	5.23
889	42543	2007-2008	5	0	0	0	0	0	1	1	0	0	1	0	1	0	1	0	0	0	0	0	818.1	27.1	0	13.8	1.23	106.5	14.72	0	6.93
890	42544	2007-2008	4	0	0	0	0	0	0	1	0	0	0	0	1	1	1	0	0	0	251.6	44.5	49.78	21.1	0	0	0.48	53.01	8.51	0	0
891	42545	2007-2008	4	0	0	0	0	0	0	0	1	0	0	0	1	1	1	0	0	0	0	0	86	7.5	473.6	0	0	53.98	8.15	0	0.64
892	42546	2007-2008	7	0	1	0	0	0	0	1	0	1	1	1	1	0	1	0	326.81	0	0	0	0	32.3	0	307.13	1.75	61.43	0.98	0	12.09
893	42547	2007-2008	4	0	0	0	0	0	0	1	0	0	0	0	1	1	1	0	0	0	251.6	150	14.7	15.4	192.4	0	0	60.45	5.53	0	0
894	42548	2007-2008	4	0	0	0	0	0	1	1	0	0	1	0	0	0	1	0	0	0	0	0	259.88	16.2	0	0	2.26	62.82	5.02	1.12	3.28
895	42550	2007-2008	3	0	0	0	0	0	0	0	1	0	0	0	1	1	0	0	0	0	0	0	14.13	10.7	606.8	0	0	102.94	5.25	0	0
896	42552	2007-2008	6	0	0	0	0	0	1	0	0	1	0	1	1	1	1	0	0	0	0	0	429	9.2	0	429	0.48	54.67	4.6	0	1.12
897	42553	2007-2008	5	0	0	0	0	0	0	1	0	0	0	1	1	1	1	0	0	0	0	0	35	13.5	0	0	0.4	64.45	3.72	0.36	0.36
898	42554	2007-2008	4	0	0	0	0	0	1	0	0	0	0	0	1	1	1	0	0	0	118.4	0	212.63	7.1	0	0	0	50.86	5.26	0	0.1
899	42555	2007-2008	3	0	1	0	0	0	0	0	0	0	0	1	0	1	0	0	212.63	0	0	0	51.6	6.4	0	0	0	72.5	1.99	1.6	1.6
900	42556	2007-2008	2	0	0	0	0	0	0	0	0	0	0	1	0	0	1	0	0	0	0	0	59.3	7.4	0	0	0.62	47.7	2.39	7	7
901	42557	2007-2008	5	0	0	0	0	0	0	0	1	0	0	1	1	1	1	0	0	0	0	0	77.65	9.5	518	48.25	0.37	35.8	1.5	0	0
902	42558	2007-2008	6	0	0	0	0	0	0	1	1	0	1	1	1	0	1	0	0	0	118.4	0	125.11	19.4	518	60.61	3.41	102.19	2.89	0	7.94
903	42559	2007-2008	5	0	0	0	1	0	0	1	0	0	1	0	1	0	1	0	30	0	754.8	0	0	17.4	0	0	0.98	102.73	5.21	0	4.24
904	42560	2007-2008	4	0	0	0	1	0	0	0	0	0	1	1	1	0	0	0	0	0	1894.4	138.5	56.7	10.3	0	0	2.63	135.21	3.76	0	5.09
905	42562	2007-2008	3	0	0	0	0	0	0	0	0	0	0	0	1	1	1	0	0	0	0	0	141.66	9.7	0	104	0.62	30.29	6.42	0	0
906	42563	2007-2008	5	0	0	0	0	0	1	1	0	0	1	0	1	0	1	0	0	0	0	0	187.42	15	0	0	3.34	44.59	5.75	0	3.56
907	42566	2007-2008	4	0	0	0	0	0	1	1	1	0	0	0	0	0	1	0	0	0	0	0	365.92	42.3	710.4	0	0	72.44	7.62	2.91	5
908	42567	2007-2008	5	0	0	0	0	0	1	1	0	0	0	0	1	1	1	0	0	0	0	0	219	31.7	0	0	0	136.08	9.01	0	1.88
909	42569	2007-2008	4	0	0	0	0	0	0	0	0	0	0	1	1	1	1	0	0	0	0	0	0	8	0	0	0.54	33.83	2.19	0.74	0.74
910	42570	2007-2008	4	0	0	0	0	0	0	0	0	0	0	1	1	1	1	0	0	0	0	0	0	6.2	0	0	0.01	29.39	4.21	0	0
911	42571	2007-2008	3	0	0	0	0	0	0	0	0	0	0	1	1	0	1	0	0	0	0	0	0	6.9	0	0	0.2	27.86	1.82	0	5.25
912	42572	2007-2008	2	0	0	0	0	0	0	1	0	0	0	0	0	0	1	0	0	0	0	0	123.25	14.9	0	0	0	75.02	6.88	1.72	4.2
913	42573	2007-2008	5	0	0	0	0	0	0	1	0	0	1	0	1	1	1	0	0	0	0	0	6.3	17.6	310.8	0	1.07	59.13	8.55	0.54	0.54
914	42574	2007-2008	4	0	0	0	0	0	1	0	0	0	0	0	1	1	1	0	0	0	0	0	245	11	0	0	0.46	81.56	6.18	0	0.73
915	42575	2007-2008	5	0	0	0	0	0	0	0	1	0	0	1	1	1	1	0	0	0	0	0	52.5	3.4	355.2	0	0	17.41	3.87	0	0
916	42576	2007-2008	4	0	0	0	1	0	0	1	0	0	0	0	1	0	1	14.56	0	0	474	0	0	34.9	0	0	0.33	95.49	6.02	0	4.44
917	42577	2007-2008	6	0	1	0	1	0	1	1	0	1	0	0	0	0	1	0	411.08	0	428.9	0	262.35	12.9	0	234	0	95.04	8.68	2.9	5.98
918	42578	2007-2008	6	0	0	0	1	0	0	0	0	0	1	1	1	1	1	0	0	0	355.2	0	0	4.9	192.4	0	1.04	14.62	1.22	0	0
919	42579	2007-2008	5	0	0	0	0	0	0	0	0	0	1	1	1	1	1	0	0	0	0	0	15.19	7.4	0	0	1.49	70.37	5.2	1.3	1.3
920	42580	2007-2008	3	0	0	0	0	0	1	0	0	0	0	1	0	0	1	0	0	0	193.7	0	239.99	10.5	0	1.15	0.62	45.36	1.58	1.73	3.15
921	42581	2007-2008	2	0	0	0	0	0	0	0	0	0	0	1	1	0	0	0	0	0	0	0	0	3.3	0	0	0	67.96	0.75	0	2.71
922	42583	2007-2008	0	0	0	0	0	0	0	0	0	0	0	0	0	0	0	0	0	0	0	0	30.63	6.2	0	0	0	81.81	6.58	3.23	3.23
923	42584	2007-2008	4	0	0	0	1	0	1	0	0	1	0	0	0	0	1	0	0	0	1302.4	0	245.32	11.9	0	228	0	147.94	12.86	3.95	3.95
924	42585	2007-2008	6	0	0	0	0	1	0	1	0	1	0	0	1	1	1	0	0	0	0	247.2	87.35	18.7	0	143	0	97.09	6.57	0	2.7
925	42586	2007-2008	6	0	0	0	1	0	0	0	0	1	1	1	1	0	1	0	0	0	754.8	0	30.08	11.5	355.2	208	2.11	57.87	2.63	0	2.92
926	42587	2007-2008	5	0	0	0	1	0	0	0	0	0	0	1	1	1	1	0	0	0	355.2	0	24.58	8.6	0	32	0	16.81	3.58	0	0.91
927	42588	2007-2008	5	0	0	0	0	0	0	1	0	0	1	0	1	1	1	0	0	0	0	55.63	122.5	16.9	0	0	0.9	43.01	5.19	0	0
928	42589	2007-2008	5	0	0	0	0	0	0	1	0	0	0	1	1	1	1	0	0	0	0	0	28	12.2	0	0	0	47.56	4.13	0	0
929	42590	2007-2008	6	0	0	0	1	0	0	1	0	0	0	1	1	1	1	0	0	0	754.8	0	120	18	0	74.25	0	48.54	0.28	0	1.56
930	42591	2007-2008	4	0	0	0	0	0	0	1	0	0	0	1	0	1	1	0	0	0	0	0	19.13	16.6	0	0	0.57	41.17	2.15	1.61	1.61
931	42592	2007-2008	3	0	0	0	1	0	0	0	0	0	0	0	1	0	1	0	0	0	962	0	0	11.3	0	0	0	75.27	7.31	0	2.79
932	42594	2007-2008	6	0	1	0	1	0	1	1	0	0	0	0	1	0	1	0	217.88	0	759.9	0	412.5	44	0	0	0	142.87	8.91	1.32	5.94
933	42595	2007-2008	4	0	0	0	0	0	1	1	0	0	0	0	1	1	0	0	0	0	0	0	289.1	14.4	0	0	0	151.68	9.33	1.11	1.11
934	42596	2007-2008	5	0	0	0	0	0	0	0	0	0	1	1	1	1	1	0	57.33	0	253.3	0	118.05	9.1	0	64.33	1.07	21.36	1.74	0	0.99
935	42597	2007-2008	4	0	0	0	0	0	0	1	0	0	0	0	1	1	1	0	0	0	0	173	135	28.9	0	0	0	68.09	6.42	0.92	0.92
936	42598	2007-2008	3	0	0	0	0	0	0	0	0	0	1	1	1	0	0	0	0	0	355.2	0	31.06	11	0	0	4.83	79.48	3.5	0	3.55
937	42599	2007-2008	5	0	0	0	1	0	1	1	0	1	0	1	0	0	0	0	0	0	875.2	0	251	11.7	310.8	251	0	87.6	3.79	1.83	3.83
938	42600	2007-2008	2	0	0	0	0	0	0	1	0	0	0	0	0	0	1	0	0	0	222	168	5.63	20.8	0	0	0	71.07	6	2.39	2.39
939	42602	2007-2008	3	0	0	0	0	0	0	0	0	0	0	0	1	1	1	0	0	0	0	0	53.21	7.7	0	0	0.11	79.66	5.62	0	0.38
940	42603	2007-2008	4	0	0	0	1	0	0	1	0	0	0	1	0	1	0	0	0	15.38	629	0	0	25.5	0	122.5	0.6	99.45	2.63	2.38	2.38
941	42604	2007-2008	4	0	0	0	0	0	1	0	0	0	0	1	1	0	1	0	0	0	0	0	282	9	0	0	0.17	93.43	0.82	0	8.89
942	42605	2007-2008	7	0	0	0	1	0	1	1	0	0	1	0	1	1	1	0	0	0	1110	0	218.75	20.7	118.4	4.79	1.75	96.37	6.54	0	0
943	42606	2007-2008	6	0	0	0	0	0	1	1	0	1	0	1	1	0	1	0	122.06	0	0	0	139.5	12	0	357.26	0.06	28.85	4.31	0.79	2.1
944	42607	2007-2008	4	0	0	0	0	0	1	0	0	0	0	1	0	1	1	0	0	0	0	0	273.38	9.7	0	0	0.46	77.34	3.93	1.11	1.11
945	42609	2007-2008	6	0	0	0	0	1	1	1	0	0	0	1	1	0	1	0	0	0	0	906.25	191.35	14.6	0	0	0.51	161.39	4.03	0.97	8.06
946	42611	2007-2008	3	0	0	0	0	1	0	0	0	0	0	0	0	1	1	0	0	0	0	200.69	28.35	11.6	118.4	2.29	0.16	84.05	4.94	1.98	0
947	42612	2007-2008	6	0	0	0	0	0	1	1	0	1	0	0	1	1	1	0	0	0	355.2	0	412	24.3	0	412	0	29.02	8.08	0	1.85
948	42613	2007-2008	2	0	0	0	0	0	0	0	0	0	0	0	0	1	1	0	0	0	355.2	0	0	10.6	0	0	0	62.59	5.85	2.65	2.65
949	42614	2007-2008	7	0	0	0	0	1	0	1	1	0	1	1	0	1	1	0	0	0	0	494.4	33.35	20.3	518	0	1.56	61.37	3.97	1.98	1.98
950	42617	2007-2008	6	0	1	0	0	0	0	1	0	0	1	1	1	1	0	0	299.26	0	253.3	0	0	26.2	148	0	5.26	98.36	2.64	0	0
951	42618	2007-2008	4	0	0	0	0	0	1	0	0	0	0	0	1	1	1	0	0	0	0	0	231.7	9.8	0	0	0	63.79	5.19	0.18	0.18
952	42621	2007-2008	7	0	0	0	0	0	1	1	0	0	1	1	1	1	1	0	0	0	251.6	0	262.4	23.3	0	0	3.31	67.06	3.62	0	1.42
953	42622	2007-2008	5	0	0	0	0	0	0	1	0	1	0	0	1	1	1	0	156	0	0	0	125	20.2	0	235	0.51	117.03	11.2	0	0
954	42623	2007-2008	1	0	0	0	0	0	0	0	0	0	0	0	0	0	1	0	0	0	0	0	0	9.9	0	0	0.4	78.14	6.07	4.61	6.37
955	42625	2007-2008	6	0	0	0	0	0	1	0	0	0	1	1	1	1	1	0	0	0	0	0	182	8.4	0	0	1.13	48.1	4.13	0	0
956	42626	2007-2008	2	0	0	0	0	0	0	0	0	0	0	0	1	0	1	0	0	0	0	0	0	5	148	0	0	85.02	5.09	0	2.97
957	42627	2007-2008	3	0	0	0	0	0	0	0	0	0	0	1	1	1	0	0	81	0	253.3	0	0	4.9	0	33	0.42	49.64	2.22	0	0
958	42628	2007-2008	6	0	0	0	1	0	0	1	0	0	1	1	1	1	0	0	0	0	710.4	66.08	35	14.4	0	10.42	0.9	94.47	2.83	1.19	1.31
959	42629	2007-2008	4	0	0	0	0	0	0	0	0	0	0	1	1	1	1	0	0	0	253.3	44.5	0	5.6	0	0	0.28	41.79	2.2	0	0
960	42630	2007-2008	3	0	0	0	0	0	0	0	0	0	0	0	1	1	1	0	0	0	0	0	55.29	5.7	148	0	0	37.73	4.55	0	0
961	42632	2007-2008	4	0	0	0	0	0	1	0	0	0	0	1	1	1	0	0	0	0	251.6	0	238.08	9.2	0	0	0	59.53	2.24	0.45	1.17
962	42633	2007-2008	4	0	0	0	0	0	0	0	0	0	0	1	1	1	1	0	0	0	0	0	0	0.3	0	0	0	9.83	0	0	1.83
963	42634	2007-2008	5	0	0	0	0	0	0	0	0	1	0	1	1	1	1	0	0	0	0	0	136	2	0	136	0	32.43	1.63	0.24	1.22
964	42635	2007-2008	5	0	0	0	0	0	1	1	0	0	0	1	1	1	0	0	0	0	0	0	195.08	12	0	0	0.41	87.1	3.24	0.69	0.69
965	42636	2007-2008	5	0	0	0	1	1	0	1	0	0	0	1	0	0	1	0	0	0	510.6	540.31	0	14.3	0	0	0.43	111.86	5.51	3.33	8.03
966	42637	2007-2008	5	0	0	0	0	0	1	0	0	0	0	1	1	1	1	0	0	0	0	0	201	11.8	0	138	0.83	36.01	1.39	0	0
967	42639	2007-2008	6	0	0	0	1	0	1	1	0	0	1	1	1	0	0	0	0	0	503.2	0	357.81	26.9	0	0	1.48	122.13	4.47	0	5.77
968	42640	2007-2008	7	0	0	0	1	0	1	0	0	0	1	1	1	1	1	0	0	0	947.2	0	198.35	10.2	192.4	102.38	1.05	43.95	1.62	0	0
969	42641	2007-2008	4	0	0	0	0	0	1	0	0	0	0	0	1	1	1	0	0	0	0	0	224.75	6.1	0	0	0	86.51	8.64	0.16	0.37
970	42642	2007-2008	5	0	0	0	0	0	0	0	0	0	1	1	1	1	1	0	0	0	0	0	68.17	9.9	0	9.17	3.41	75.47	0.33	0	0
971	42643	2007-2008	7	0	0	0	0	0	1	0	1	0	1	1	1	1	1	0	0	0	0	0	136.69	11.5	1110	0	1.04	43.56	2.91	0	0
972	42645	2007-2008	5	0	0	0	0	1	0	0	0	1	0	1	1	0	1	0	0	0	0	494	0	5.4	0	143	0	91.15	4.04	0	2.96
973	42646	2007-2008	6	0	0	0	0	1	0	1	0	0	0	1	1	1	1	0	0	0	0	441.56	66.08	12.3	0	0	0	22.04	1.84	0	0
974	42647	2007-2008	4	0	0	0	0	0	1	0	0	0	0	0	1	1	1	0	0	0	0	125	182.25	12.3	0	0	0	110.94	5.6	0	0
975	42648	2007-2008	5	0	0	0	0	0	0	1	1	0	0	0	1	1	1	0	0	0	0	0	56.5	49.9	503.2	0	0	109.01	13.55	0	0.84
976	42649	2007-2008	3	0	0	0	1	0	1	1	0	0	0	0	0	0	0	0	0	0	384.8	0	168.39	14.9	0	96.5	0	166.42	5.89	1.61	5.62
977	42651	2007-2008	4	0	0	0	1	0	0	1	0	0	1	1	0	0	0	0	0	0	710.4	0	130.96	23.1	0	0	3.25	193.05	5.3	11.91	4.01
978	42652	2007-2008	1	0	0	0	0	0	0	0	0	0	0	1	0	0	0	0	0	0	251.6	0	130.49	4.9	0	0	0	134.15	0.89	5.89	23.06
979	42654	2007-2008	2	0	0	0	0	0	0	0	0	0	0	1	0	0	1	0	0	0	0	112	0	7.7	0	0	0	43.37	2.36	1.36	5.54
980	42655	2007-2008	3	0	0	0	0	0	1	0	0	0	0	0	1	0	1	0	0	0	0	0	405	12.8	0	0	0.42	68.96	9.93	0	2.79
981	42656	2007-2008	6	0	0	0	0	0	0	1	0	0	1	1	1	1	1	0	0	0	0	0	21	11.9	0	0	1.2	31.57	2.1	0	1.16
982	42657	2007-2008	7	0	1	0	0	0	1	1	0	0	1	0	1	1	1	0	333	0	121.6	0	576	12.5	0	0	0.88	79.79	5.56	0.96	0.96
983	42658	2007-2008	7	1	1	0	0	0	0	1	1	0	0	1	1	1	0	100.5	436.81	0	182.4	0	83.75	22.2	355.2	31	0	134.45	4.09	0	0
984	42659	2007-2008	4	0	0	0	0	0	0	1	0	1	0	0	1	0	1	0	0	0	0	0	65.25	38.2	0	232	0	80.68	13.02	0	2.98
985	42660	2007-2008	6	0	0	0	1	0	1	1	0	0	0	1	0	1	1	0	0	0	357.6	0	164	15.8	0	2.29	0	80.04	4.32	4.1	0
986	42662	2007-2008	3	0	0	0	0	0	0	0	0	0	1	1	0	1	0	0	0	0	0	0	110.51	8.1	0	0	1.07	71.51	1.71	2.01	1.12
987	42663	2007-2008	6	0	0	0	0	0	0	1	0	0	1	1	1	1	1	0	0	0	0	0	0	16.1	0	0	1.56	45.14	4.16	0	0
988	42664	2007-2008	4	0	0	0	0	0	0	0	0	0	1	1	0	1	1	0	0	0	0	0	39	10.2	0	0	1.8	61	2.66	1.98	1.98
989	42665	2007-2008	6	0	0	0	0	0	1	1	1	1	1	0	0	0	1	0	0	0	0	60	219.88	19.9	458.8	286.51	1.43	93.45	7.27	1.98	3.49
990	42666	2007-2008	3	0	0	0	0	0	0	1	0	0	1	1	0	0	0	0	0	0	253.3	0	0	32.7	0	0	1.97	111.8	5.04	5.22	5.22
991	42668	2007-2008	8	0	0	0	0	1	1	1	1	0	1	0	1	1	1	0	0	0	0	195	370.13	16.1	666	0	0.87	56.79	5.9	0	1.7
992	42669	2007-2008	4	0	0	0	0	0	1	1	0	0	0	0	1	1	0	0	0	0	0	0	237.33	14.5	0	0	0.74	133.35	6.8	0.08	0.08
993	42670	2007-2008	4	0	0	0	0	0	0	1	0	0	0	0	1	1	1	0	0	0	251.6	0	42	15.3	0	0	0.8	58.45	5.26	0	0
994	42671	2007-2008	5	0	0	0	0	0	1	1	0	0	1	0	1	0	1	0	0	0	0	0	256.75	15.1	0	0	1.52	103.85	6.36	0	3.52
995	42672	2007-2008	2	0	0	0	0	0	0	0	0	0	0	1	1	0	0	0	0	0	268.2	0	69.98	6.3	0	0	0	106.28	4.06	0.37	3.24
996	42673	2007-2008	3	0	0	0	0	0	0	1	0	0	0	0	1	0	1	0	0	0	268.2	0	96.22	19.6	0	0	0.57	75.57	5.51	0	2.4
997	42674	2007-2008	6	0	0	0	0	0	0	1	0	1	1	1	1	0	1	0	0	0	0	0	34.05	16.5	0	175.5	1.19	66.3	1.94	0	3.92
998	42676	2007-2008	8	1	0	0	0	0	0	1	0	1	1	1	1	1	1	156	0	0	195	0	0	25.5	0	600	1.14	73.77	3.19	0	0
999	42677	2007-2008	6	0	0	0	0	0	0	1	0	0	1	1	1	1	1	0	0	0	0	0	0	13.3	0	0	1.35	44.42	2.33	0	0
1000	42678	2007-2008	5	0	0	0	0	0	0	0	0	0	1	1	1	1	1	0	0	0	0	0	0	11.4	0	0	3.78	17.05	0	0	0
1001	42679	2007-2008	2	0	0	0	1	0	0	0	0	0	0	0	0	0	1	0	0	0	606.8	0	96.5	5.7	0	96.5	0	68.91	5.53	3.33	4.79
1002	42680	2007-2008	7	0	1	0	1	0	1	1	0	1	0	1	1	0	0	0	395.81	0	518	0	203	13.8	0	162.75	0	131.37	4.05	0.81	2.16
1003	42681	2007-2008	3	0	0	0	0	0	0	0	0	0	0	0	1	1	1	0	0	0	0	0	0	13.2	0	0	0	36.22	12.55	0	0
1004	42682	2007-2008	4	0	0	0	0	0	0	1	0	0	0	1	1	0	1	0	0	0	251.6	0	146.24	21.9	0	0	0	103	4.53	0	4.29
1005	42683	2007-2008	3	0	0	0	1	0	0	0	0	0	0	0	0	1	1	0	0	0	799.2	0	28.35	9.9	0	0	0.82	41.14	6.13	2.64	2.64
1006	42684	2007-2008	4	0	0	0	0	0	1	0	0	0	0	0	1	1	1	0	0	0	0	0	156	5.7	0	0	0	42.81	7.32	0	1.79
1007	42685	2007-2008	3	0	0	0	0	0	0	0	0	0	0	1	0	1	1	0	0	0	0	0	0	5.7	0	0	0	55.71	2.55	1.61	1.61
1008	42686	2007-2008	6	0	0	0	1	0	1	1	1	0	0	0	1	1	0	0	0	0	355.2	0	712.38	12.3	1036	0	0	97.24	8.79	0	0
1009	42687	2007-2008	6	0	1	0	0	1	0	0	0	0	0	1	1	1	1	0	172.13	0	0	1126.94	7.06	7.3	0	0	0.48	27.41	1.99	0	0
1010	42688	2007-2008	3	0	0	0	0	0	1	0	0	1	0	0	0	0	1	0	0	0	0	0	140.1	8.3	0	269	0	74.44	5.01	2.06	2.06
1011	42689	2007-2008	5	0	0	0	0	0	1	1	1	0	0	0	1	0	1	0	0	0	0	0	300	19	858.4	0	0	113.13	7.83	0	4.83
1012	42691	2007-2008	3	0	0	0	0	0	0	0	0	0	0	1	0	1	1	0	0	0	0	0	11.02	7.2	0	0	0	82.77	2.96	1.61	1.61
1013	42692	2007-2008	4	0	0	0	1	0	0	0	0	0	0	1	1	0	1	0	0	0	710.4	0	28.35	5.2	0	1.15	0	38	2.76	0	2.09
1014	42693	2007-2008	6	0	0	0	0	0	0	1	0	0	1	1	1	1	1	0	0	0	0	0	90.23	29.2	0	0	4.35	126.71	4.39	0	0
1015	42694	2007-2008	3	0	0	0	0	0	0	0	0	0	0	0	1	1	1	0	0	0	0	158.13	0	10.2	0	0	0.64	70.81	6.51	1.03	1.03
1016	42695	2007-2008	5	0	1	0	0	0	0	1	0	0	0	0	1	1	1	0	329.88	0	0	0	0	24.5	0	0	0	59.69	13.23	0	0.43
1017	42696	2007-2008	6	0	0	0	1	0	0	0	0	1	0	1	1	1	1	0	0	0	592	126.4	8	5.4	0	214	0.72	26.3	3.02	0	0
1018	42697	2007-2008	1	0	0	0	0	0	1	0	0	0	0	0	0	0	0	0	0	0	0	0	488.4	12.5	0	27.5	0	157.76	16.47	3.28	3.28
1019	42698	2007-2008	4	0	0	0	0	0	1	0	0	0	0	0	1	1	1	0	0	0	78.93	56.5	309.5	5.7	0	0	0	47.66	8.16	0	1.33
1020	42699	2007-2008	6	0	0	0	0	0	1	1	0	0	1	0	1	1	1	0	0	0	0	0	227.25	19.3	355.2	0	1.55	95.62	10.73	0	2.68
1021	42700	2007-2008	7	0	1	0	0	0	0	1	0	1	1	1	1	0	1	0	284.82	0	267.75	0	92	22.3	0	694.66	1.05	60.18	3.84	0	3.41
1022	42701	2007-2008	7	0	0	1	1	0	0	1	0	0	1	0	1	1	1	0	0	61.5	592	0	134.4	15.1	0	0	1.22	65.29	8.15	0.99	0
1023	42702	2007-2008	5	0	0	0	1	0	1	0	0	1	0	0	1	1	0	0	0	0	976.8	0	148.99	8.1	0	184	0	151.85	4.82	0	0
1024	42704	2007-2008	4	0	0	0	0	0	0	1	0	0	0	0	1	1	1	0	0	0	0	0	0	29.3	222	0	0	68.36	10.86	0	0
1025	42705	2007-2008	3	0	0	0	0	0	0	1	0	0	0	0	0	1	1	0	0	0	0	0	29.18	23.8	0	0	0	78.05	9.01	1.4	1.4
1026	42706	2007-2008	3	0	0	0	0	1	0	0	0	0	0	0	1	0	1	0	0	0	0	277.88	133	9.4	0	0	0	93.01	6.59	0.81	1.94
1027	42708	2007-2008	7	0	0	0	0	0	1	1	0	1	1	0	1	1	1	0	0	0	0	0	285	19.1	0	248.63	1.49	61.01	6.46	0	0.68
1028	42709	2007-2008	5	0	1	0	0	0	1	0	0	0	0	0	1	1	1	0	259.25	0	0	0	238.94	7.1	0	0	0	26.39	6.06	0.2	0.5
1029	42710	2007-2008	4	0	0	0	0	0	0	0	1	1	0	0	0	1	1	0	0	0	0	0	144.75	8.3	858.4	153.92	0.51	33	5.92	2.97	0
1030	42711	2007-2008	5	0	0	0	0	0	0	1	0	0	0	1	1	1	1	0	81	0	0	0	0	12.8	0	0	0	81.42	0.32	0	0
1031	42712	2007-2008	7	0	0	0	1	0	0	1	0	0	1	1	1	1	1	0	0	0	355.2	0	0	16.3	0	42	1.81	29.42	2.08	0	0
1032	42713	2007-2008	8	0	0	0	1	0	1	1	0	1	0	1	1	1	1	0	0	0	474	0	241	11.9	0	241	0	34.74	3.79	0	0.28
1033	42715	2007-2008	5	0	0	0	1	0	1	1	0	1	0	0	0	0	1	0	0	0	710.4	0	354.35	17.5	0	273.5	0.54	122.78	13.44	1.81	8.78
1034	42717	2007-2008	2	0	0	0	0	0	0	0	0	0	0	0	1	0	1	0	0	0	251.6	0	0	9.5	0	0	0	45.23	5.61	0	3.37
1035	42718	2007-2008	1	0	0	0	0	0	0	0	0	0	0	0	0	0	1	0	0	0	0	0	37.31	8.6	0	0	0.74	81.66	7.89	4.69	4.69
1036	42719	2007-2008	7	0	0	0	0	0	1	1	0	0	1	1	1	1	1	0	0	0	0	0	372.6	13.9	0	0	1.18	24	2.61	0	1.42
1037	42720	2007-2008	2	0	0	0	0	0	0	0	0	0	0	1	0	1	0	0	0	0	0	0	14.18	3.6	0	0	0	55.81	0.88	4.12	0.79
1038	42721	2007-2008	6	0	0	0	1	0	1	0	0	0	0	1	1	1	1	0	0	0	503.2	0	224.2	4.7	0	0	0.44	50.1	4.95	0.26	0.6
1039	42722	2007-2008	5	0	0	0	0	0	0	1	0	0	1	0	1	1	1	0	108.5	0	0	0	0	30.6	0	108.5	1.58	96.92	6.86	0.58	1.48
1040	42723	2007-2008	4	0	0	0	0	0	0	1	0	0	0	1	1	0	1	0	0	0	0	133.5	0	18	0	0	0	48.97	3.92	0	2.98
1041	42724	2007-2008	9	0	1	0	0	0	1	1	0	1	1	1	1	1	1	0	220.3	0	0	0	224	13.5	0	748	2.24	51.49	3.45	0	0.14
1042	42725	2007-2008	4	0	0	0	0	0	0	0	0	0	0	1	1	1	1	0	0	0	0	0	107.18	5.6	0	0	0.21	36.47	2.21	0	0
1043	42726	2007-2008	1	0	0	0	0	0	0	1	0	0	0	0	0	0	0	0	0	0	178.8	0	3.6	14.3	0	0	0.32	110.58	8.65	4.54	7.95
1044	42727	2007-2008	6	0	0	0	0	0	0	1	1	0	1	0	1	1	1	0	0	0	0	0	0	23.6	858.4	0	0.94	136.86	10.05	1.21	1.21
1045	42728	2007-2008	6	0	0	0	0	0	1	0	0	1	0	1	1	1	1	0	0	0	0	0	340.13	8.2	0	197.06	0	57.76	3.08	0	0
1046	42729	2007-2008	4	0	0	0	0	0	1	0	0	0	0	0	1	1	1	0	0	0	0	0	215.18	10.7	0	0	0.28	52.57	8.78	0.66	0.97
1047	42730	2007-2008	3	0	0	0	0	0	0	1	0	0	0	0	1	0	1	0	0	0	0	57.66	0	12.8	0	0	0	40.25	9.25	0	3.12
1048	42731	2007-2008	5	0	0	0	0	0	1	0	0	0	0	1	1	1	1	0	0	0	0	0	273.63	7.7	0	0	0	42.78	5.44	0	2.36
1049	42732	2007-2008	5	0	0	0	0	0	0	1	0	0	1	0	1	1	1	0	0	0	0	0	117.5	24.5	0	0	1.05	80.49	11.37	0	0
1050	42733	2007-2008	5	0	0	0	0	0	1	1	0	0	0	1	1	0	1	0	0	0	0	0	653.63	16.7	0	0	0	83.66	4.41	0	4.05
1051	42734	2007-2008	5	0	0	0	1	0	1	1	0	0	0	0	1	1	0	0	0	0	372	0	449.5	20.3	0	0	0.54	134.82	10.83	0	1.71
1052	42735	2007-2008	4	0	0	0	0	0	0	0	0	0	0	1	1	1	1	0	47.25	0	0	0	117.51	9	0	0	0.8	60.14	4.16	0	0
1053	42736	2007-2008	4	0	0	0	0	0	0	1	0	0	0	0	1	1	1	0	0	0	178.8	0	7.06	23.3	0	0	0	42.73	10.42	0	0
1054	42737	2007-2008	4	0	0	0	0	0	0	0	0	0	0	1	1	1	1	0	0	0	0	0	132	5.3	0	0	0.5	27.32	2.26	0.26	0.26
1055	42738	2007-2008	7	0	1	0	0	0	0	1	0	0	1	1	1	1	1	0	204.75	0	236.65	133.5	60	21.4	192.4	0	1.17	30.32	4.7	0	0
1056	42739	2007-2008	4	0	0	0	0	1	0	0	0	0	0	0	1	1	1	0	0	0	0	261.11	38.75	7.3	118.4	0	0	32.52	5.18	0	1.21
1057	42740	2007-2008	7	0	0	0	0	1	1	1	0	0	1	0	1	1	1	0	0	0	253.3	343.75	189	14.2	192.4	0	2.57	78.66	6.11	0.54	0.54
1058	42741	2007-2008	5	0	0	0	1	0	1	1	0	0	0	0	1	1	0	0	0	0	399.6	0	219	20.6	0	0	0	154.04	7.42	0	1.88
1059	42742	2007-2008	3	0	0	0	0	0	0	0	0	0	0	1	0	1	1	0	0	0	0	0	122.74	9.5	0	108.56	0.47	70.26	1.91	1.76	1.76
1060	42743	2007-2008	4	0	0	0	0	0	1	1	0	0	0	0	1	0	1	0	0	0	74	155.75	666	37.3	0	0	0	193.56	21.48	0	4.66
1061	42744	2007-2008	4	0	0	0	1	0	0	0	0	0	0	1	1	0	1	0	0	0	503.2	0	0	2.2	0	0	0	38.93	0	0	11.82
1062	42745	2007-2008	3	0	0	0	0	0	0	0	0	0	0	1	1	0	1	0	0	0	0	0	0	8	0	0	0	38.6	2.74	0	6.06
1063	42746	2007-2008	5	0	0	0	0	0	0	0	1	0	1	1	1	0	1	0	0	0	0	0	50.33	10.7	577.2	0	1.05	38.24	1.45	0	2.74
1064	42750	2007-2008	5	0	0	0	1	0	1	0	0	1	0	0	1	0	1	0	0	0	521.5	0	318.85	10.7	0	234	0	79.85	7.48	0.33	2.3
1065	42751	2007-2008	5	0	0	0	1	0	0	0	0	0	1	1	1	1	0	0	0	0	754.8	0	123.5	13.4	0	0	1.5	68.44	4.18	0	0
1066	42752	2007-2008	5	0	0	0	0	0	1	1	0	0	1	0	1	0	1	0	0	0	0	0	484.5	25.3	0	0	0.95	77.7	4.58	0.54	2.25
1067	42753	2007-2008	4	0	0	0	1	0	0	0	0	0	0	1	1	1	0	9.71	0	0	1064.36	0	67.99	8	0	0	0	90.96	2.69	0.32	1.26
1068	42756	2007-2008	7	0	0	0	0	0	1	1	0	0	1	1	1	1	1	0	63	0	0	0	313.41	20.9	0	0	1.16	73.64	3.68	0	0.55
1069	42758	2007-2008	4	0	0	0	0	0	1	0	0	0	0	0	1	1	1	0	0	0	0	0	474.81	11.6	0	84	0	44.05	5.8	0.47	1.74
1070	42760	2007-2008	3	0	0	0	0	1	0	0	0	0	0	1	1	0	0	0	0	0	251.6	546.88	63	8.2	0	0	0	115.93	4.1	0	4.98
1071	42761	2007-2008	4	0	0	0	0	0	0	0	0	0	0	1	1	1	1	0	0	0	0	0	25.5	10.2	0	0	0.79	39.26	0.82	0.9	0.9
1072	42762	2007-2008	6	0	0	0	0	0	1	0	0	1	0	1	1	1	1	0	75.99	0	0	0	189.39	12.3	0	245	0.24	48.91	1.35	1.33	1.77
1073	42763	2007-2008	3	0	0	0	1	0	1	0	0	0	0	1	0	0	0	0	0	0	1006.4	0	480	4.1	0	0	0	150.09	4.9	3.94	11.36
1074	42764	2007-2008	5	0	0	0	1	0	0	0	0	0	0	1	1	1	1	0	0	0	357.6	0	57	1.3	0	0	0	9.78	1.25	0	0.56
1075	42765	2007-2008	2	0	0	0	0	0	0	0	0	0	0	1	0	0	1	0	50.63	0	0	0	0	4.7	310.8	0	0	37.26	0.21	1.83	5.86
1076	42766	2007-2008	7	0	0	0	0	0	1	1	0	1	1	1	1	0	1	0	0	0	0	0	883.13	58.4	355.2	351	5.87	75.65	4.4	0.36	3.18
1077	42767	2007-2008	4	0	0	0	0	0	0	1	0	0	1	1	0	0	1	0	0	0	0	0	28.35	17.8	0	0	1.73	76.76	4.26	5.28	3.3
1078	42768	2007-2008	4	0	0	0	1	0	0	1	0	0	1	1	0	0	0	0	0	0	1776	0	139.39	17.9	0	0	1.03	115.83	5.31	4.26	4.26
1079	42769	2007-2008	6	0	0	0	1	0	0	1	0	0	0	1	1	1	1	0	0	0	1659.38	0	69.11	15.4	310.8	0	0.56	33.14	3.16	0	1.17
1080	42770	2007-2008	3	0	0	0	0	0	0	1	0	0	0	0	1	0	1	0	0	0	74.5	0	0	22.1	0	0	0	61.78	7.31	0	5.84
1081	42771	2007-2008	2	0	0	0	0	0	0	0	0	0	0	0	0	1	1	0	0	0	0	0	0	7	0	0	0	47.63	7.55	5.93	0
1082	42772	2007-2008	6	0	0	0	1	0	0	1	0	0	1	1	1	1	0	0	0	0	1065.6	0	0	13.9	0	0	1.93	47.97	2.9	0	0
1083	42773	2007-2008	5	0	0	0	0	0	1	0	0	0	0	1	1	1	1	0	0	0	0	0	453.27	7.9	0	0	0	74	3.13	0	0
1084	42775	2007-2008	3	0	0	0	0	0	0	0	0	0	0	0	1	1	1	0	150	0	0	0	0	7.6	222	0	0	76.52	4.75	0.15	0.15
1085	42776	2007-2008	2	0	0	0	0	0	0	0	0	0	0	0	1	0	1	0	0	0	0	0	0	10.4	0	0	0	55.88	8.05	1.13	3.48
1086	42777	2007-2008	5	0	0	0	0	0	0	1	0	0	1	0	1	1	1	0	0	0	0	0	58.05	13.8	0	9.17	2.16	81.08	6.09	0.99	0
1087	42778	2007-2008	6	0	1	0	0	0	0	1	0	1	0	0	1	1	1	0	262.5	0	0	0	0	11.8	0	175.65	0	59.29	7.24	0	0
1088	42779	2007-2008	5	0	0	0	0	0	0	1	0	0	1	0	1	1	1	0	0	0	0	0	0	30.9	0	0	2.81	91.62	15.91	0	0
1089	42781	2007-2008	3	0	0	0	0	0	1	1	0	0	0	0	0	0	1	0	0	0	0	0	470.5	23.4	0	0	0	101.53	10.45	1.98	3.69
1090	42782	2007-2008	5	0	0	0	0	0	1	1	0	1	0	0	1	1	0	0	0	0	0	0	390.14	16.8	0	329.88	0.49	113.11	6.06	0	0
1091	42784	2007-2008	4	0	0	0	0	0	1	1	0	0	0	1	0	0	1	0	0	0	0	0	246.44	14.1	0	0	0.26	106.13	4.04	2.82	2.82
1092	42785	2007-2008	7	0	0	0	0	0	1	1	0	0	1	1	1	1	1	0	0	0	0	0	151.3	16.3	0	0	7.33	86.21	1.58	0	0
1093	42787	2007-2008	5	0	0	0	0	0	0	1	1	0	0	1	1	1	0	0	0	0	0	35	0	14.7	518	0	0	49.19	2.35	0	0
1094	42788	2007-2008	5	0	0	0	1	0	0	0	0	0	0	1	1	1	1	0	0	0	473.6	69.25	92	8.5	0	92	0	33.95	3.87	0	1.51
1095	42789	2007-2008	4	0	0	0	0	0	0	1	0	0	1	1	1	0	0	0	0	0	266.4	0	28.35	20.9	0	9.17	2.44	125.74	2.31	0.82	2.96
1096	42790	2007-2008	3	0	0	0	1	0	0	0	0	0	0	0	1	1	0	0	0	0	710.4	0	48	10.7	0	0	0	139.17	10.14	0	0
1097	42792	2007-2008	6	0	0	0	1	0	1	1	0	0	1	1	0	1	0	0	0	0	1066.49	0	668.69	19	0	132.75	0.95	134.83	4.94	3.93	2.62
1098	42793	2007-2008	4	0	0	0	0	0	0	0	0	0	1	0	1	1	1	0	0	0	0	34	77.33	9.5	0	0	1.19	34.49	4.49	0	0
1099	42794	2007-2008	4	0	0	0	1	0	0	1	0	0	0	0	0	1	1	0	0	0	1776	0	85.05	21.3	0	13.75	0	94.59	10.91	5.93	1.93
1100	42795	2007-2008	4	0	0	0	0	0	0	0	0	0	0	1	1	1	1	0	0	0	0	0	14	6	0	0	0	22.02	3.89	0	0
1101	42796	2007-2008	2	0	0	0	0	0	0	0	0	0	0	1	0	0	1	0	0	0	0	0	0	6.7	0	0	0.52	57.94	4	5.73	5.73
1102	42797	2007-2008	6	0	0	0	1	0	1	1	0	0	1	0	1	0	1	0	0	0	355.2	0	487.81	20.6	0	62	0.93	74.26	6.71	0	2.88
1103	42798	2007-2008	3	0	0	0	0	0	0	0	0	0	0	1	1	0	1	0	0	0	355.2	0	48	2.2	310.8	0	0	70.56	2.8	0	9.45
1104	42799	2007-2008	3	0	0	0	0	0	0	1	0	0	0	0	1	0	1	0	0	0	357.6	0	0	23.8	0	0	0	66.55	9.9	0.08	3.83
1105	42800	2007-2008	5	0	0	0	0	0	0	1	0	0	1	0	1	1	1	0	86	0	59.6	57.66	36.13	21.5	0	0	0.97	78.84	9.4	0	1.17
1106	42801	2007-2008	4	0	0	0	0	0	0	0	1	0	0	1	1	0	1	0	0	0	0	0	48	5.5	947.2	0	0	64.77	2.76	0	2.24
1107	42802	2007-2008	6	0	0	0	1	0	1	1	0	1	0	0	0	1	1	0	0	0	1420.8	0	884.19	17.1	0	241.5	0	144.8	11.81	1.84	1.84
1108	42803	2007-2008	4	0	0	0	0	0	0	0	0	0	0	1	1	1	1	0	0	0	0	0	30.29	5.8	0	0	0.33	56.24	1.66	0.64	1.22
1109	42804	2007-2008	5	0	1	0	0	0	1	0	0	0	1	0	0	1	1	0	212.5	0	0	0	233.5	8.2	0	2.29	0.88	32.9	4.78	2.47	0
1110	42806	2007-2008	3	0	0	0	0	0	0	1	0	0	1	0	0	0	1	0	0	0	0	0	98.35	17.4	0	0	0.95	113.38	12.12	5.94	1.99
1111	42807	2007-2008	6	0	0	0	0	0	1	1	0	0	1	0	1	1	1	0	0	0	0	0	262.5	17.8	0	0	1.05	107.11	16.73	0.37	0.37
1112	42809	2007-2008	5	0	0	0	0	0	1	0	0	0	0	1	1	1	1	0	0	0	266.4	0	325.5	11.3	0	18	0	24.16	3.64	0	1.24
1113	42810	2007-2008	5	0	0	0	0	0	0	0	0	1	0	1	1	1	1	0	162.75	0	0	0	0	10.8	0	162.75	0.31	57.46	2.22	0	0
1114	42811	2007-2008	3	0	0	0	0	0	0	1	0	0	1	0	0	0	1	0	0	0	0	0	42.95	23.5	310.8	0	1.12	82.3	6.17	5.98	9.43
1115	42812	2007-2008	5	0	0	0	0	0	0	1	0	0	1	0	1	1	1	0	0	0	0	0	51.88	23.2	177.6	37	1.36	50.77	6.69	0	0
1116	42813	2007-2008	7	0	0	0	0	0	0	1	0	1	1	1	1	1	1	0	0	0	193.7	0	28.25	18.1	0	175.5	1.63	69.93	5.15	0	1.43
1117	42814	2007-2008	4	0	0	0	0	0	0	0	0	0	1	1	1	0	1	0	0	0	0	0	0	5	0	73.13	0.84	36.47	2.3	0.18	2.72
1118	42815	2007-2008	3	0	0	0	0	0	0	0	0	0	0	0	1	1	1	0	0	0	0	0	112.88	6.6	0	42	0.27	51.21	6.39	0.08	0.1
1119	42816	2007-2008	3	0	0	0	0	0	0	0	0	0	0	0	1	1	1	0	0	0	0	0	117	5	0	0	0	42.81	6.2	0	0
1120	42817	2007-2008	4	0	0	0	0	0	0	1	0	0	0	1	1	1	0	0	43.88	0	0	0	28.25	14	355.2	0	0.59	60.06	1.88	1.46	2.66
1121	42818	2007-2008	5	0	0	0	1	0	1	0	0	0	0	0	1	1	1	0	0	0	1006.4	0	371.5	9	0	0	0	58.66	8.29	0.78	0.78
1122	42819	2007-2008	3	0	0	0	0	0	0	0	0	0	0	0	1	1	1	0	0	0	0	0	0	8.6	0	0	0	40.57	4.9	0	0
1123	42820	2007-2008	4	0	0	0	1	0	1	1	0	0	1	0	0	0	0	0	38.5	0	858.4	0	242.1	17	0	13.8	2.54	97.43	6.21	1.8	3.19
1124	42821	2007-2008	4	0	0	0	0	0	0	1	0	0	0	1	1	0	1	0	0	0	0	0	49.87	17.6	0	0	0.59	51.76	1.61	0.74	2.85
1125	42822	2007-2008	5	0	0	0	0	0	0	1	1	1	1	1	0	0	0	0	0	0	0	0	0	17.6	1716.8	143	1.62	124.14	2.53	3.23	3.23
1126	42823	2007-2008	6	0	0	0	0	0	0	1	0	1	1	1	1	0	1	0	0	0	0	0	0	37.5	0	351	2.14	159.11	5.08	0	6.63
1127	42824	2007-2008	4	0	0	0	0	0	0	0	0	0	0	1	1	1	1	0	0	0	0	0	29.4	10.8	0	0	0	18.74	0.31	0	0
1128	42825	2007-2008	4	0	1	0	0	0	0	1	0	0	0	0	1	0	1	0	378	0	0	0	19.23	23.3	0	13.6	0	112.78	8.95	0	7.62
1129	42826	2007-2008	2	0	0	0	0	0	0	1	0	0	1	0	0	0	0	0	0	0	253.3	0	16.6	16.4	0	0	0.87	78.02	6.36	2.58	2.58
1130	42827	2007-2008	6	0	0	0	0	0	1	1	0	0	0	1	1	1	1	0	46	0	266.4	0	234.33	19.2	0	0	0	22.6	0	0.13	0.13
1131	42828	2007-2008	3	0	0	0	0	0	0	0	0	0	0	1	0	1	1	0	0	0	0	0	36.5	7.2	0	0	0.71	61.92	4.16	2.03	2.03
1132	42829	2007-2008	7	0	0	0	0	1	0	1	0	0	1	1	1	1	1	0	0	0	0	1112.4	0	13.6	0	0	1.84	70.5	1.88	0	0
1133	42830	2007-2008	2	0	0	0	0	0	0	0	0	0	0	1	0	0	1	0	0	0	0	0	48.25	4.7	0	48.25	0	25.51	2.57	2.42	3.11
1134	42832	2007-2008	3	0	0	0	0	0	0	1	0	0	0	1	1	0	0	0	0	0	0	0	0	21.7	355.2	0	0	117.68	5.33	0	4.52
1135	42833	2007-2008	3	0	0	0	1	0	1	0	0	0	0	0	1	0	0	0	0	0	715.2	0	297.88	11	0	0	0	133.9	4.39	0	6.05
1136	42834	2007-2008	4	0	0	0	0	0	1	0	0	0	0	1	1	1	0	0	0	0	0	0	607.5	7.6	0	0	0.57	90.47	5.28	0.34	0.34
1137	42835	2007-2008	7	0	0	0	1	1	0	1	1	0	0	0	1	1	1	0	0	0	532.8	322.63	0	28.6	518	0	0	101.16	6.12	0	0
1138	42836	2007-2008	3	0	0	0	0	0	1	0	0	0	0	1	0	1	0	0	0	0	0	0	227.02	5.5	0	0	0	57.52	5.15	2.68	1.02
1139	42837	2007-2008	5	0	0	0	0	0	1	1	0	0	0	0	1	1	1	0	0	0	251.6	0	192.69	36.7	0	0	0.39	105.07	5.83	0	0
1140	42838	2007-2008	5	0	0	0	0	0	1	1	0	0	0	0	1	1	1	0	0	0	0	0	309.25	18	0	0	0	70.74	6.45	0	0
1141	42839	2007-2008	4	0	0	0	0	0	1	1	0	1	0	0	0	0	1	0	29.25	0	0	0	170.4	21.6	0	247.5	0	136.52	16.82	3.73	3.73
1142	42840	2007-2008	4	0	0	0	0	0	1	1	0	0	0	1	0	0	1	0	0	0	253.3	0	223.06	13.2	0	2.29	0.61	60.68	2.37	4.96	4.96
1143	42842	2007-2008	3	0	0	0	0	0	0	1	0	0	0	0	1	0	1	0	0	0	0	0	0	30.9	0	0	0	95.44	23.74	0	9.45
1144	42843	2007-2008	1	0	0	0	0	0	0	0	0	0	0	1	0	0	0	0	0	0	0	0	0	5.7	0	0	0	92.41	4.64	8.61	8.61
1145	42844	2007-2008	5	0	0	0	1	0	0	1	0	0	1	1	1	0	0	0	0	0	962	81.67	94.28	25.9	0	67.71	4.92	114.98	0	0	3.41
1146	42845	2007-2008	5	0	0	0	1	0	1	0	0	0	0	1	1	1	0	0	0	0	754.8	0	249.94	6.9	0	0	0	69.98	1.59	0	0.26
1147	42846	2007-2008	3	0	0	0	0	0	0	0	0	0	0	1	1	1	0	0	0	0	0	0	73.44	7.9	0	0	0	80.36	4.1	0.2	0.2
1148	42847	2007-2008	7	0	1	0	0	0	1	1	1	0	0	0	1	1	1	0	494	0	0	0	197.21	14.7	858.4	0	0	42.63	9.95	0	0
1149	42850	2007-2008	5	0	0	0	1	0	0	1	0	0	1	1	0	1	0	0	0	0	1420.8	0	22.75	18.7	0	29.63	4.32	93.95	4.53	2.39	2.39
1150	42852	2007-2008	4	0	0	0	0	0	0	0	0	0	1	1	1	0	1	0	0	0	0	0	0	6.8	0	0	2.15	49.82	3.11	0	2.86
1151	42853	2007-2008	3	0	0	0	0	0	0	0	0	0	0	1	0	1	1	0	108.94	0	0	0	108.94	3.2	222	4.58	0	86.24	3.22	2.08	2.08
1152	42854	2007-2008	5	0	0	0	1	1	1	1	0	0	0	0	0	0	1	0	0	0	608	741.6	354.18	18	0	7	0	77.62	8.64	1.98	2.12
1153	42855	2007-2008	8	0	0	0	0	0	1	1	0	1	1	1	1	1	1	0	0	0	0	0	245	18.1	0	744	1.84	65.83	4.09	0.22	0
1154	42856	2007-2008	3	0	0	0	0	0	0	0	0	0	0	0	1	1	1	0	0	0	0	0	0	4.8	0	0	0	53.91	6.35	0.33	0.33
1155	42859	2007-2008	4	0	0	0	0	0	1	0	0	0	0	0	1	1	1	0	0	0	0	0	371.84	7.5	0	0	0.32	73.82	5.54	0	0
1156	42860	2007-2008	3	0	0	0	0	0	0	0	1	0	0	0	1	1	0	0	0	0	0	0	105.69	2.6	355.2	0	0	61.28	4.82	0	0
1157	42861	2007-2008	5	0	0	0	0	0	0	1	0	0	0	1	1	1	1	0	0	0	0	0	63.75	13	0	0	0.19	64.17	1.44	0.54	0.54
1158	42862	2007-2008	5	0	0	0	0	0	1	1	0	0	1	0	1	0	1	0	0	0	0	0	437.26	15.9	0	0	1.48	63.93	10	0.75	2.04
1159	42863	2007-2008	4	0	0	0	0	0	1	1	0	0	0	0	1	0	1	0	0	0	0	0	465.34	14.4	0	0	0.4	73.15	6.28	0	4.35
1160	42865	2007-2008	3	0	0	0	0	0	0	1	0	0	0	0	1	0	1	0	0	0	0	0	21	22	0	0	0.51	112.22	9.9	0	4.16
1161	42866	2007-2008	3	0	0	0	0	0	0	1	0	0	0	1	1	0	0	0	0	0	0	0	84.35	14.6	0	0	0	84.5	1.68	0	2.97
1162	42867	2007-2008	3	0	0	0	0	0	0	0	0	0	0	0	1	1	1	0	0	0	0	0	0	4.4	0	76.56	0	12.19	5.53	0	0
1163	42868	2007-2008	2	0	0	0	1	0	0	1	0	0	0	0	0	0	0	0	0	0	474	0	0	44.4	0	0	0	132	7.41	20.32	13.66
1164	42869	2007-2008	3	0	0	0	0	0	0	0	0	0	0	1	1	1	0	0	0	0	253.3	0	56.7	3.5	0	0	0	53.65	1.79	0	0
1165	42870	2007-2008	3	0	0	0	0	0	0	0	0	0	0	0	1	1	1	0	0	0	0	0	69	5.1	0	0	0.39	34.47	5.58	0	0
1166	42871	2007-2008	4	0	0	0	0	0	0	0	0	0	1	1	0	1	1	0	0	0	0	0	0	8.1	0	0	1.06	24.95	0.18	3.11	0
1167	42872	2007-2008	5	0	0	0	0	0	0	0	0	1	0	1	1	1	1	0	0	0	0	0	13.82	12.2	0	164.5	0.07	23.61	1.14	0.25	0
1168	42873	2007-2008	4	0	0	0	0	0	0	0	0	0	0	1	1	1	1	0	81.38	0	0	0	0	11.3	118.4	0	0	12.4	2.47	0	0
1169	42875	2007-2008	4	0	0	0	0	0	0	1	0	0	0	0	1	1	1	0	0	0	0	0	71.75	13.5	340.4	0	0.4	32.44	4.74	0.99	0
1170	42876	2007-2008	4	0	0	0	0	0	1	0	0	0	0	0	1	1	1	0	0	0	236.8	0	606	11.1	0	0	0	22	6.9	0	0
1171	42877	2007-2008	5	0	0	0	0	0	1	0	1	0	0	0	1	1	1	0	0	0	0	0	430.75	10.7	858.4	0	0	89.26	8.83	1.2	1.61
1172	42878	2007-2008	1	0	0	0	0	0	0	0	0	0	0	0	0	0	1	0	0	0	0	0	0	9.9	0	0	0	49.44	8.44	2.97	2.97
1173	42879	2007-2008	3	0	0	0	0	0	0	0	0	0	0	0	1	1	1	0	0	0	0	0	59.77	11.3	0	0	0.71	45.15	4.59	0	1.51
1174	42880	2007-2008	4	1	0	0	0	0	0	1	0	0	1	0	0	1	0	100.5	0	0	0	0	20.51	21.2	251.6	0	0.95	89.42	8.94	2.84	0.86
1175	42881	2007-2008	5	0	0	0	0	0	1	0	0	0	0	1	1	1	1	0	0	0	0	10.31	151.38	8.6	0	0	0	39.33	1.56	0	0.07
1176	42884	2007-2008	4	0	0	0	0	0	1	1	0	0	0	0	1	0	1	0	0	0	0	0	634	21.6	0	0	0.12	109.72	12.65	0	5.22
1177	42885	2007-2008	6	0	0	0	0	0	1	1	1	0	0	0	1	1	1	0	0	0	0	0	606.54	19.1	518	0	0.26	127.59	8.45	0	1.79
1178	42886	2007-2008	4	0	0	0	0	0	0	1	0	0	0	0	1	1	1	0	0	0	0	209	113.4	16.2	0	0	0	56.7	6.29	0	0
1179	42887	2007-2008	3	0	0	0	0	0	0	1	0	0	0	0	1	0	1	0	127	0	0	0	37.31	16.5	0	0	0.07	60.9	5.68	0	2.61
1180	42889	2007-2008	3	0	0	0	0	0	0	0	0	0	0	0	1	1	1	0	0	0	0	0	15.86	10.7	0	0	0.01	76.37	5.28	0.82	0.82
1181	42890	2007-2008	4	1	0	0	0	0	1	1	0	0	0	0	1	0	0	116.5	0	0	357.6	0	1099.34	28.2	0	0	0	163.68	12.58	0	6.22
1182	42891	2007-2008	3	0	0	0	0	0	0	0	0	0	0	1	0	1	1	0	0	0	0	0	0	8.7	0	0	0	26.49	1.51	1.86	0
1183	42892	2007-2008	4	0	0	0	0	0	0	0	0	0	0	1	1	1	1	0	122.06	0	0	0	7.06	7.6	0	122.06	0.16	16.46	1.05	0	1.01
1184	42895	2007-2008	4	0	0	0	0	0	1	0	0	0	0	0	1	1	1	0	0	0	0	0	246.44	8.2	0	73.33	0	29.3	5.3	0	0
1185	42896	2007-2008	3	0	0	0	0	0	0	1	0	0	0	0	1	0	1	0	0	0	0	0	65.13	35.2	0	0	0	83.15	13.73	0	3.95
1186	42897	2007-2008	4	0	0	0	0	0	0	0	0	0	0	1	1	1	1	0	0	0	251.6	0	0	1.2	0	0	0	10.27	0	0	0
1187	42898	2007-2008	7	0	1	0	0	0	1	1	0	0	1	0	1	1	1	0	161	0	253.3	0	216	27.3	0	0	1.77	49.98	5.25	0.45	0.45
1188	42900	2007-2008	1	0	0	0	0	0	0	0	0	0	0	1	0	0	0	0	0	0	0	0	0	10.3	0	0	0	73.43	5.15	3.44	3.44
1189	42901	2007-2008	5	0	0	0	0	0	1	1	0	0	0	0	1	1	1	0	0	0	0	0	542.5	14.8	0	0	0	60.43	7.45	0	2.06
1190	42902	2007-2008	5	0	0	0	0	0	1	1	0	0	0	0	1	1	1	0	0	0	0	0	382.68	20.8	0	0	0	68.05	10.45	1	1.37
1191	42903	2007-2008	5	0	0	0	1	0	1	1	0	0	0	0	0	1	1	0	0	0	754.8	0	302.91	14.5	0	18.33	0.47	129.77	11.06	1.14	1.14
1192	42904	2007-2008	2	0	0	0	0	0	0	1	0	0	0	0	0	1	0	0	0	0	0	0	39.75	11.7	0	6.88	0	101.43	5.12	7.03	1.84
1193	42905	2007-2008	4	0	0	0	0	1	1	1	0	0	0	0	1	0	0	0	0	0	0	255	860.88	22.4	355.2	62	0.28	172.59	15.31	0	3.11
1194	42906	2007-2008	4	0	0	0	1	0	0	0	1	0	0	1	0	0	1	0	0	0	710.4	0	56.7	6.9	2693.6	0	0	75.29	3.65	2.71	2.71
1195	42907	2007-2008	4	0	0	0	0	0	0	0	0	0	0	1	1	1	1	0	0	0	0	0	88.63	12.5	0	0	0.07	27.94	2.86	0.49	0.49
1196	42908	2007-2008	6	0	0	0	1	0	0	0	0	0	1	1	1	1	1	0	0	0	357.6	0	0	8.7	0	81	1.17	45.69	1.36	0	0
1197	42911	2007-2008	4	0	0	0	1	0	0	1	0	0	0	1	0	0	1	0	0	0	754.8	0	133.65	16.2	0	4.58	0.64	61.72	3.29	1.98	4.95
1198	42912	2007-2008	2	0	0	0	0	0	0	0	0	0	0	0	1	0	1	0	0	0	59.2	0	0	5.1	0	0	0	68.09	6.26	0	2.73
1199	42913	2007-2008	3	0	0	0	0	0	0	0	0	0	0	1	1	0	1	0	0	0	0	0	0	6.9	0	0	0	35.7	3.18	0	4.74
1200	42914	2007-2008	3	0	0	0	0	0	0	1	0	0	0	0	1	0	1	0	0	0	192.4	0	140.27	13.9	0	4.58	0.34	78.23	7.39	0.99	3.69
1201	42915	2007-2008	5	0	0	0	0	0	1	0	0	0	0	1	1	1	1	0	0	0	0	0	208.98	9	0	0	0.1	49.07	4.1	0	0
1202	42916	2007-2008	4	0	0	0	0	0	1	1	0	0	0	0	1	1	0	0	0	0	0	0	376	17.4	0	0	0	181.47	14.1	0	1.31
1203	42918	2007-2008	3	0	0	0	1	0	0	0	0	0	0	1	0	0	1	0.76	0	0	428.61	10.81	64.75	6.2	222	49.4	0.28	50.57	3.44	1.61	2.43
1204	42919	2007-2008	5	0	0	0	0	0	0	1	0	0	1	0	1	1	1	0	0	0	0	0	0	14.1	0	55	1.77	81.71	6.61	0	0
1205	42920	2007-2008	1	0	0	0	0	0	0	0	0	0	0	0	1	0	0	0	0	0	251.6	156.25	37.66	11	429.2	0	0	94.57	6.55	0	3.81
1206	42922	2007-2008	5	0	0	0	0	0	1	1	0	0	0	0	1	1	1	0	0	0	0	0	171	18	0	0	0	111.29	7.95	0	0
1207	42923	2007-2008	5	0	0	0	0	0	0	0	1	1	0	0	1	1	1	0	0	0	195	0	0	7.8	518	195	0	56.91	9.48	0.04	0.04
1208	42925	2007-2008	3	0	0	0	0	0	1	0	0	0	0	0	1	1	0	0	0	0	0	0	200.33	6.6	0	0	0	72.92	5.78	0	0
1209	42927	2007-2008	6	0	0	0	1	0	0	1	0	0	0	1	1	1	1	0	0	0	357.6	0	0	34.4	0	0	0	46.02	2	0.06	0.06
1210	42929	2007-2008	7	0	0	0	0	1	1	1	1	0	1	0	0	1	1	0	0	0	0	546.88	171	20.4	547.6	0	1.23	138.84	6.94	1.32	1.32
1211	42930	2007-2008	3	0	0	0	0	0	0	0	0	0	0	0	1	1	1	0	0	0	0	0	121.5	7.8	0	0	0	53.54	6.21	0	0
1212	42931	2007-2008	4	0	0	0	0	0	0	0	0	0	0	1	1	1	1	0	0	0	0	0	53	4.6	0	0	0.34	30.1	1.51	0	0.25
1213	42932	2007-2008	6	0	0	0	1	0	0	1	0	1	1	0	1	0	1	0	0	0	532.8	0	21	18.4	0	409.5	2.33	90.2	7.18	0	4.37
1214	42934	2007-2008	2	0	0	0	0	0	0	0	0	0	0	0	1	0	1	0	0	0	0	0	0	4.5	0	2.29	0	64.8	5.44	0.21	2.31
1215	42935	2007-2008	7	0	0	0	0	0	1	1	0	1	1	0	1	1	1	0	0	0	251.6	0	435.5	21.2	0	201.67	1.49	84.26	4.52	0	0
1216	42936	2007-2008	4	0	0	0	0	0	0	1	0	0	0	0	1	1	1	0	0	0	0	0	6.25	12.3	0	0	0	85.66	4.96	0	0
1217	42937	2007-2008	4	0	0	0	0	0	0	1	0	0	0	0	1	1	1	0	0	0	0	0	0	16.8	0	110.5	0	94.53	6.37	0	2.33
1218	42938	2007-2008	5	0	0	0	0	0	1	0	0	0	0	1	1	1	1	0	99.23	0	0	123.5	188.83	8	0	0	0	46.01	3.62	0.14	0.14
1219	42939	2007-2008	6	0	0	0	0	0	0	1	1	1	0	0	1	1	1	0	0	0	0	0	38	15	592	198	0	92.67	8.86	0	2.43
1220	42940	2007-2008	6	0	0	0	0	0	0	1	1	0	1	1	0	1	1	0	0	0	0	34	123.42	19.6	355.2	0	2.14	13.35	0.61	1.98	0
1221	42941	2007-2008	5	0	0	0	0	0	0	0	1	0	0	1	1	1	1	0	0	0	236.8	0	61.65	8.4	473.6	0	0.4	32.66	0.96	0	0
1222	42942	2007-2008	5	0	0	0	0	0	0	0	0	0	1	1	1	1	1	0	0	0	0	0	0	8.4	0	0	1.28	24.74	1.33	0	2.17
1223	42944	2007-2008	4	0	0	0	0	0	1	0	0	0	0	0	1	1	1	0	0	0	0	124	213.5	11.5	251.6	96.5	0	97	6.02	0	0
1224	42945	2007-2008	7	0	0	0	0	0	1	1	0	0	1	1	1	1	1	0	0	0	0	0	293.03	22.5	0	0	3.06	68.99	5.08	0	0
1225	42946	2007-2008	5	0	0	0	0	0	1	0	0	0	0	1	1	1	1	0	0	0	268.2	0	171.4	13.1	0	96.5	0	51.57	5.22	0.75	0.75
1226	42947	2007-2008	3	0	0	0	0	0	0	0	1	0	0	0	0	1	1	0	0	0	0	0	132	11.6	1776	0	0	113.78	13.76	1.87	0
1227	42948	2007-2008	3	0	0	0	0	0	0	0	0	1	0	1	0	0	1	0	0	0	355.2	0	4.79	10.6	0	183.75	0.67	56.5	2.25	1.62	3.97
1228	42949	2007-2008	5	0	0	0	0	0	1	0	0	0	0	1	1	1	1	0	0	0	0	0	226.8	7.5	192.4	0	0.6	36.85	2.9	0	0
1229	42950	2007-2008	5	0	1	0	0	0	1	1	1	0	0	0	0	0	1	0	373.5	0	177.6	0	373.5	32.9	1554	5.1	0.26	116.15	10.24	1.14	7.19
1230	42951	2007-2008	5	0	0	0	0	1	1	0	0	0	0	1	1	0	1	0	0	0	0	231.56	577.13	8.5	0	0	0	58.22	4.35	0	4.27
1231	42952	2007-2008	4	0	0	0	0	0	0	0	1	0	1	0	1	0	1	0	0	0	0	0	42	8.9	518	0	0.88	63.17	6.21	1.54	6.34
1232	42953	2007-2008	8	0	0	0	0	0	0	1	1	1	1	1	1	1	1	0	0	0	0	0	15	48.3	518	495	3.59	87.61	1.68	0	0.36
1233	42954	2007-2008	4	0	0	0	0	0	1	0	0	0	0	0	1	1	1	0	0	0	0	156.25	241.2	6.2	0	0	0.6	72.46	6.21	0	0
1234	42956	2007-2008	3	0	0	0	0	0	0	0	0	0	0	1	1	0	1	0	0	0	0	0	115.25	4	0	0	0	63.53	3.81	0	10.85
1235	42957	2007-2008	4	0	0	0	0	0	0	0	0	0	0	1	1	1	1	0	0	0	0	0	106	13.1	0	0	0.46	49.39	4.63	0	1.72
1236	42958	2007-2008	3	0	0	0	0	0	1	0	0	0	0	0	0	1	1	0	0	0	0	0	184.35	8.4	0	0	0	83.01	7.96	2.97	1.06
1237	42959	2007-2008	3	0	0	0	0	0	1	0	0	0	0	0	1	0	1	0	0	0	0	0	220	8.8	0	0	0.21	86.37	10.48	0.67	4.19
1238	42960	2007-2008	2	0	0	0	0	0	0	1	0	0	0	1	0	0	0	0	0	0	0	0	49.76	11.7	296	4.58	0.52	60.96	2.25	1.98	1.98
1239	42961	2007-2008	7	0	1	0	1	0	0	0	0	1	0	1	1	1	1	0	162.75	0	357.6	0	21	10.1	0	162.75	0	58.53	4.05	0	0.62
1240	42962	2007-2008	5	0	0	0	1	0	1	1	0	0	1	0	0	0	1	0	0	0	532.8	0	279.1	46.9	0	0	6.88	73.08	6.13	12.04	13.04
1241	42963	2007-2008	4	0	0	0	0	0	1	0	0	0	0	0	1	1	1	0	0	0	0	0	266.02	10.4	0	0	0	39.92	4.47	0	1.18
1242	42965	2007-2008	6	0	0	0	0	0	0	1	0	0	1	1	1	1	1	0	0	0	44.7	86.5	0	15.7	0	0	1.04	43.85	3.75	0.31	1.16
1243	42966	2007-2008	4	0	0	0	0	0	0	1	0	0	0	0	1	1	1	0	0	0	0	0	0	11.7	0	0	0	69.91	8.13	0.66	1.73
1244	42967	2007-2008	4	0	0	0	0	0	1	1	0	0	0	0	1	0	1	0	0	0	0	0	645.29	19.6	0	0	0.74	76.38	6.69	0.3	2.18
1245	42968	2007-2008	5	0	0	0	0	0	0	1	0	0	1	0	1	1	1	0	122	0	0	22.25	0	13.4	0	0	1.36	20.23	4.79	0	0
1246	42969	2007-2008	5	0	0	0	1	0	1	1	0	1	1	0	0	0	0	0	0	0	792.4	0	455.82	29	0	792.4	1.8	182.54	8.46	3.85	5.48
1247	42970	2007-2008	4	0	0	0	0	0	0	1	0	0	0	1	0	1	1	0	0	0	0	0	89.25	23.5	0	4.58	0	60.28	3.85	1.86	0
1248	42971	2007-2008	7	0	0	0	0	0	0	1	0	1	1	1	1	1	1	0	0	0	0	0	21	18.1	0	248.63	1.99	117.1	4.85	0.82	1.65
1249	42972	2007-2008	6	0	0	0	0	1	0	1	0	0	0	1	1	1	1	0	0	0	0	494	102.36	14.3	148	0	0.41	53.38	2.85	0	0
1250	42973	2007-2008	5	0	0	0	0	0	0	0	1	0	0	1	1	1	1	0	0	0	148	0	24	5.7	1716.8	0	0	34.16	2.1	0	0
1251	42974	2007-2008	6	0	0	0	1	0	0	1	0	0	1	1	1	1	0	0	0	0	1776	0	38.5	15.2	0	10.42	2.48	50.03	2.35	0.97	0.97
1252	42975	2007-2008	5	0	0	0	1	0	0	0	0	0	1	0	1	1	1	0	0	0	521.5	0	32	10.1	0	0	1.16	58.38	7.9	0	1.86
1253	42976	2007-2008	4	0	0	0	0	0	1	0	0	0	0	1	1	0	1	0	0	0	0	0	391.75	9.4	0	102	0	42.1	4.26	0.18	1.91
1254	42977	2007-2008	3	0	0	0	0	1	0	0	0	0	0	1	0	0	1	0	0	0	296	255	0	5.7	0	0	0	24.42	0	2.65	2.65
1255	42978	2007-2008	5	0	1	0	0	0	0	1	1	0	0	0	1	0	1	0	598.5	0	0	0	0	17.1	858.4	0	0.56	50.28	5.7	0	4.25
1256	42979	2007-2008	6	1	0	0	0	0	1	1	0	0	0	0	1	1	1	77.66	0	0	0	178	449.5	31.2	0	0	0	69.35	6.26	0.71	1.73
1257	42980	2007-2008	6	0	0	0	1	0	0	1	0	1	0	0	1	1	1	0	0	0	600	0	125	22.5	0	654	0	86.84	8.36	0	0
1258	42981	2007-2008	6	0	0	0	0	0	1	1	1	0	0	1	1	1	0	0	0	0	178.8	0	293.4	12.2	518	0	0	38.14	2.39	0	0.97
1259	42982	2007-2008	7	0	0	0	1	0	1	1	1	0	1	0	1	0	1	0	0	0	384.8	0	676.66	61.5	473.6	0	3.31	145.52	13.79	0	5.11
1260	42983	2007-2008	5	0	1	0	0	0	1	0	0	0	0	0	1	1	1	0	212.5	0	178.8	90	212.5	11.4	0	0	0.5	59.23	10.61	1.42	0
1261	42984	2007-2008	3	0	0	0	0	0	0	0	0	0	0	0	1	1	1	0	0	0	0	0	0	9.7	0	0	0	52.5	6.93	0	0
1262	42985	2007-2008	5	0	0	0	0	0	0	0	1	0	0	1	1	1	1	0	0	0	0	0	0	9.8	2072	0	0	19.05	2.71	0	0
1263	42986	2007-2008	4	0	0	0	0	0	0	0	0	0	1	0	1	1	1	0	0	0	0	0	0	8.9	0	0	1.58	19.96	5.35	0	0
1264	42987	2007-2008	4	0	0	0	1	0	1	1	0	0	1	0	0	0	0	0	81	0	503.2	0	169.21	16.7	0	0	1.43	139.55	6.21	1.9	1.9
1265	42988	2007-2008	4	0	0	0	0	0	0	0	0	0	0	1	1	1	1	0	0	0	0	0	0	8.3	0	0	0.64	17.83	2.96	0.38	0.38
1266	42989	2007-2008	3	0	0	0	0	0	0	0	0	0	0	1	1	0	1	0	0	0	0	0	123.75	5.4	0	0	0.5	42.32	2.41	0	3.85
1267	42990	2007-2008	7	0	0	0	0	0	0	1	0	1	1	1	1	1	1	0	0	0	0	0	70	16.3	0	330	2.01	46.05	4.68	0	1.14
1268	42991	2007-2008	3	0	0	0	0	0	0	1	0	0	0	0	1	0	1	0	0	0	251.6	0	92.38	15.9	0	0	0	64.12	11.65	0	2.22
1269	42992	2007-2008	2	0	0	0	0	0	1	0	0	1	0	0	0	0	0	0	0	0	0	0	261	7.2	0	136	0	76.42	6.53	1.54	2.52
1270	42993	2007-2008	4	0	0	0	1	0	1	0	0	1	0	0	0	0	1	0	0	0	710.4	0	376.13	12.1	0	376.13	0	187.15	9.49	7.91	16.68
1271	42995	2007-2008	4	0	0	0	0	0	0	0	0	1	1	0	1	0	1	0	0	0	0	0	14.13	10.6	0	165	1.01	56.9	6.23	0	2.26
1272	42996	2007-2008	4	0	0	0	0	0	0	1	0	0	0	0	1	1	1	0	0	0	0	0	0	13.5	0	0	0	19.47	6.24	0	0
1273	42997	2007-2008	3	0	0	0	1	0	1	1	0	0	0	0	0	0	0	0	0	0	1420.8	0	776	33.7	0	0	0	601.33	29.11	7.52	11.39
1274	42998	2007-2008	3	0	0	0	0	0	1	0	0	0	1	0	0	1	0	33.98	0	0	0	0	151.54	9.8	0	0	0.85	66.67	5.79	1.12	1.47
1275	42999	2007-2008	3	0	0	0	0	0	0	0	0	0	0	0	1	1	1	0	0	0	0	0	0	10.3	0	0	0	87.04	9.25	0	0
1276	43001	2007-2008	4	0	0	0	0	0	0	0	0	0	0	1	1	1	1	0	0	0	0	0	11.67	2.4	236.8	0	0.13	35.05	1.09	0.3	0.15
1277	43002	2007-2008	3	0	0	0	0	0	0	0	0	0	0	0	1	1	1	0	0	0	0	0	42	11.9	0	0	0	53.15	5.92	0.15	0.15
1278	43003	2007-2008	5	0	0	0	0	0	1	0	0	0	0	1	1	1	1	0	0	0	0	0	179.49	9.3	0	0	0.15	22.95	3.18	0	0.29
1279	43004	2007-2008	6	0	0	0	0	0	1	1	0	0	1	1	1	0	1	0	0	0	253.3	70	396.8	26.8	0	0	2.58	78.19	2.02	0.83	3.48
1280	43007	2007-2008	7	0	0	0	0	0	0	1	0	1	1	1	1	1	1	0	0	0	0	0	0	23.6	0	424.13	2.59	41.4	4.47	0	2.53
1281	43008	2007-2008	5	0	0	0	1	0	1	1	0	0	0	0	1	1	0	0	0	0	784.4	0	563.54	17.5	0	0	0	205.43	15.16	0	0
1282	43009	2007-2008	5	0	1	0	0	1	0	1	0	0	0	0	1	0	1	0	393.31	0	0	748.8	125	32.1	0	0	0.46	147.84	13.23	0	3.1
1283	43010	2007-2008	5	0	0	0	0	0	1	1	1	0	0	0	0	1	1	0	0	0	0	0	1217.97	22.1	606.8	0	0	225.49	32.04	1.63	1.63
1284	43011	2007-2008	3	0	0	0	0	0	1	1	0	0	0	0	0	0	1	0	0	0	0	0	612.5	16.3	0	0	0	132.44	12.34	4.14	8.23
1285	43012	2007-2008	4	0	0	0	0	0	1	0	0	0	0	0	1	1	1	0	0	0	0	0	204.26	10.9	0	0	0	78.91	9.04	0.44	0.44
1286	43014	2007-2008	4	0	0	0	0	0	0	1	0	0	0	0	1	1	1	0	0	0	0	168	110.76	19.3	0	0	0	74.55	5.26	0.78	0.78
1287	43015	2007-2008	2	0	0	0	0	0	0	1	0	0	0	1	0	0	0	0	0	0	251.6	6.88	21	14.3	0	0	0.23	107.17	4.7	8.49	8.49
1288	43016	2007-2008	5	0	0	0	1	0	1	1	0	0	0	1	0	0	1	0	0	0	935.07	0	240.45	11.7	0	0	0.48	41.42	3.62	1.19	2.31
1289	43017	2007-2008	5	0	0	0	1	0	0	0	1	0	0	1	1	1	0	0	0	0	377.4	0	0	4.9	858.4	0	0	42.24	0.36	0	0
1290	43018	2007-2008	4	0	0	0	0	0	0	1	0	0	0	0	1	1	1	0	0	0	0	0	28.13	14.5	0	0	0	52.75	7.47	0	1.26
1291	43019	2007-2008	5	0	0	0	1	0	1	0	0	0	0	0	1	1	1	0	0	0	695.6	0	416.25	13.2	0	0	0.73	98.6	7.98	0	0
1292	43020	2007-2008	8	0	0	1	1	0	0	1	0	0	1	1	1	1	1	0	0	56.28	503.2	0	86.59	18.2	0	0	2.65	59.07	3.02	0	0
1293	43021	2007-2008	3	0	0	0	0	0	0	0	0	0	0	1	1	1	0	0	0	0	0	0	0	7.6	0	0	0	68.98	3.43	1.2	1.2
1294	43022	2007-2008	1	0	0	0	0	0	0	0	0	0	0	1	0	0	0	0	0	0	0	0	93.22	6.2	259	0	0	123.9	2.69	2.66	2.66
1295	43023	2007-2008	4	0	0	0	0	0	0	0	0	0	0	1	1	1	1	0	0	0	312.1	0	31.88	10.4	0	0	0.52	41.04	0.87	0	0
1296	43024	2007-2008	3	0	1	0	0	0	1	1	0	0	0	0	0	0	0	0	226	0	0	0	349.22	12.6	0	92.33	0.5	148.64	9.2	2.7	2.47
1297	43025	2007-2008	6	0	0	0	0	0	0	0	0	1	1	1	1	1	1	0	0	0	0	0	0	8.7	0	124.31	1.05	46.24	2.91	0	0
1298	43026	2007-2008	6	0	0	0	0	0	1	1	1	0	1	0	1	1	0	0	0	0	173.92	0	163.86	22.7	518	0	1.01	109.67	7.72	0	0
1299	43028	2007-2008	4	0	0	0	0	0	1	0	0	1	0	1	1	0	0	0	0	0	0	0	442.69	6.4	148	301.29	0	113.66	2.88	1.07	5.68
1300	43029	2007-2008	5	0	0	0	0	0	0	1	0	0	0	1	1	1	1	0	40	0	192.4	0	43.4	22.2	0	0	0.87	58	4.24	0	0
1301	43030	2007-2008	6	0	0	0	0	0	0	0	1	0	1	1	1	1	1	0	0	0	340.4	0	51	9.6	518	13.75	0.88	78.93	5.38	0.17	0.17
1302	43031	2007-2008	6	0	0	0	0	0	0	1	0	1	0	1	1	1	1	0	78	0	0	86.5	0	13.7	0	131.63	0.75	12.91	3.19	0	0
1303	43032	2007-2008	6	0	0	0	1	0	1	1	1	0	0	0	1	0	1	0	0	0	1065.6	0	655.63	15.8	858.4	138	0	219.89	10.97	0	7.15
1304	43033	2007-2008	5	0	0	0	0	0	0	0	0	0	1	1	1	1	1	0	0	0	0	0	10.5	7.6	0	0	0.95	50.31	2.51	0.23	0.23
1305	43034	2007-2008	7	0	0	0	0	0	1	0	0	1	1	1	1	1	1	0	0	0	0	0	186.3	11.6	0	165	1.52	47.41	3.59	0	0.71
1306	43036	2007-2008	5	0	0	0	0	0	1	0	0	0	0	1	1	1	1	0	0	0	0	0	175.36	7	0	0	0.51	28.86	4.23	0	0.37
1307	43037	2007-2008	4	0	0	0	0	0	1	0	0	0	0	0	1	1	1	0	0	0	0	0	344.82	9.7	0	0	0.38	58.28	6.53	0.72	0.72
1308	43041	2007-2008	6	0	0	0	1	0	1	0	0	0	0	1	1	1	1	0	0	0	355.2	0	264.58	5.1	0	0	0	27.49	3.85	0	1.12
1309	43042	2007-2008	3	0	0	0	0	0	0	0	1	0	0	1	1	0	0	0	0	0	0	0	21	5	1361.6	0	0	81.6	4.06	0	3.82
1310	43043	2007-2008	5	0	0	0	0	0	0	0	0	0	1	1	1	1	1	0	0	0	0	0	0	11.7	0	0	0.93	60	4.16	0	0
1311	43044	2007-2008	5	0	0	0	1	0	1	0	0	0	0	0	1	1	1	0	0	0	1065.6	0	566.03	9.5	0	13.75	0	134.92	5.21	0.6	0.6
1312	43046	2007-2008	2	0	0	0	0	0	0	0	0	0	0	0	0	1	1	0	0	0	0	0	0	4.3	236.8	0	0	43.08	4.68	1.75	0.09
1313	43047	2007-2008	3	0	0	0	0	0	0	1	0	0	0	0	0	1	1	0	0	0	0	0	0	14.7	0	13.8	0	67.62	7.24	3.33	0.95
1314	43048	2007-2008	4	0	0	0	0	0	0	1	0	0	1	1	0	0	1	0	0	0	0	0	85.05	14.4	0	9.17	0.99	61.81	3.34	3	3
1315	43049	2007-2008	4	0	0	0	0	0	0	0	0	0	0	1	1	1	1	0	0	0	0	0	60.75	3.9	0	0	0.14	47.24	2.96	0.06	0.06
1316	43050	2007-2008	2	0	0	0	1	0	1	0	0	0	0	0	0	0	0	0	0	0	636.4	113	219.69	8.4	0	0	0	120.53	6.22	1.9	1.9
1317	43051	2007-2008	6	0	1	0	0	0	1	0	0	0	1	1	0	1	1	0	241	0	0	0	241	10.2	0	0	0.95	56.72	2.27	1.77	1.77
1318	43052	2007-2008	4	0	0	0	0	0	0	0	0	0	0	1	1	1	1	0	0	0	0	0	0	12	0	0	0	35.2	0.44	0	0
1319	43053	2007-2008	5	0	0	0	1	0	0	0	1	1	0	0	1	1	0	6.08	0	0	622.95	0	19	8.7	858.4	267.75	0.15	72.64	6.53	0	0.54
1320	43055	2007-2008	2	0	0	0	0	0	0	0	0	0	0	0	0	1	1	0	138	0	0	0	15.25	10.3	103.6	0	0	62.07	7.31	3.95	0
1321	43056	2007-2008	5	0	0	0	0	0	1	1	0	0	0	0	1	1	1	0	0	0	313.79	0	325.16	19.4	0	0	0.26	75.2	14.02	0.68	0.98
1322	43057	2007-2008	5	0	0	0	0	0	0	1	0	1	0	0	1	1	1	0	0	0	0	0	0	18.2	0	260.31	0.3	46.41	5.88	0	0.91
1323	43058	2007-2008	4	0	0	0	0	0	0	1	0	0	0	1	1	0	1	0	0	0	0	0	0	13.4	0	0	0	27.59	1.87	0	2.02
1324	43059	2007-2008	5	0	0	0	0	0	0	0	0	1	1	1	0	1	1	0	0	0	0	0	0	13.1	0	330	2.01	54.18	2.59	1.61	2.41
1325	43060	2007-2008	9	0	1	1	1	0	1	1	0	1	0	0	1	1	1	0	265.5	455.63	408	0	892.11	42.2	0	408	0	120.09	10.7	0	0
1326	43061	2007-2008	5	0	0	0	0	0	1	0	0	0	1	0	1	1	1	0	0	0	0	0	391.94	11.3	0	7	0.93	55.7	6.04	0.28	1.35
1327	43062	2007-2008	6	0	0	0	0	0	1	1	0	0	0	1	1	1	1	0	0	0	355.2	0	446.75	14.1	0	0	0.7	75.42	3.64	0	1.51
1328	43063	2007-2008	4	0	0	0	0	0	0	0	0	0	0	1	1	1	1	0	0	0	134.1	0	0	7.8	0	0	0	51.56	5.29	0	0.44
1329	43064	2007-2008	4	0	0	0	0	0	0	0	0	0	0	1	1	1	1	0	0	0	0	0	0	3.3	0	0	0	13.29	1.33	0	1.24
1330	43065	2007-2008	5	1	0	0	0	0	0	0	1	0	0	0	1	1	1	260	73	0	0	0	63.66	9.5	384.8	47	0	51.55	6.6	0	0
1331	43067	2007-2008	10	0	1	0	0	0	1	1	1	1	1	1	1	1	1	0	232	0	306	0	243.2	11.8	769.6	306	0.97	53.5	2.86	0	0
1332	43068	2007-2008	4	0	0	0	0	0	0	0	0	0	0	1	1	1	1	0	0	0	0	0	67.35	8.1	0	0	0.32	36.3	3.57	0	1.51
1333	43069	2007-2008	6	0	1	0	0	0	1	0	0	0	0	1	1	1	1	0	184	0	0	0	144	11	0	0	0	51.19	1.54	0.33	0.33
1334	43070	2007-2008	6	0	0	0	0	0	1	1	0	0	1	0	1	1	1	0	0	0	0	0	288.19	18.2	0	0	0.95	108.73	11.45	0.32	1.86
1335	43071	2007-2008	3	0	0	0	0	0	1	1	0	0	0	0	1	0	0	0	0	0	155.1	0	444	22.4	0	0	0	136.43	13.1	0	6.55
1336	43072	2007-2008	4	0	0	0	0	0	0	0	0	0	0	1	1	1	1	0	0	0	0	0	0	3.4	0	0	0.85	31.23	0.8	0	1.94
1337	43073	2007-2008	3	0	0	0	0	0	0	0	0	1	1	0	0	0	1	0	0	0	251.6	0	48	11.9	0	171.47	0.89	80.58	5.79	1.64	4.34
1338	43074	2007-2008	5	0	0	0	1	0	1	0	0	0	0	0	1	1	1	0	0	0	754.8	0	229.34	4.7	0	0	0	118.01	7.49	0.66	0.66
1339	43077	2007-2008	4	0	0	0	0	0	0	0	0	0	0	1	1	1	1	0	0	0	251.6	0	0	7.4	0	0	0.76	19.62	1.11	0.99	0
1340	43078	2007-2008	5	0	0	0	1	0	0	1	0	0	1	1	0	0	1	0	0	0	740	0	114	23.9	0	0	0.96	130.77	5.45	2.37	3.5
1341	43079	2007-2008	10	0	0	0	1	0	1	1	1	1	1	1	1	1	1	0	0	0	503.2	0	245.83	13.6	858.4	241	1.52	37.3	5.34	0	0
1342	43082	2007-2008	3	0	0	0	0	0	0	1	0	0	0	0	1	0	1	0	0	0	0	0	46.65	16.6	0	2.29	0	78.35	5.02	0.49	2.39
1343	43083	2007-2008	4	0	0	0	0	0	1	0	0	0	0	0	1	1	1	0	0	0	268.2	0	211.75	10.5	0	36	0	77.45	6.68	0.36	0.36
1344	43084	2007-2008	6	0	0	0	0	0	0	1	0	1	1	1	1	1	0	0	0	0	251.6	0	92	14.1	0	149.5	1.83	140.32	5.11	0	0
1345	43085	2007-2008	6	0	0	0	0	1	0	0	0	0	1	1	1	1	1	0	0	0	0	648.38	0	12.3	0	0	0.97	128.19	4.83	1.26	1.26
1346	43086	2007-2008	5	0	0	0	1	0	0	0	0	1	0	0	1	1	1	0	0	0	446.25	0	28.35	10.5	0	460.05	0.25	71.25	5.7	0	0.2
1347	43087	2007-2008	5	0	0	0	0	0	0	1	0	0	0	1	1	1	1	0	0	0	0	0	26	11.9	0	26	0	29.48	3.67	0	1.77
1348	43089	2007-2008	5	0	0	0	0	0	0	1	0	0	1	0	1	1	1	0	121.5	0	296	0	5	32.3	340.4	0	1.96	72.73	5	0	1.17
1349	43090	2007-2008	2	0	0	0	0	0	1	0	0	0	0	0	0	0	1	0	0	0	0	0	301.4	6.5	0	0	0	55.19	7.49	2.15	4.29
1350	43091	2007-2008	5	0	0	0	1	0	0	0	0	0	0	1	1	1	1	0	0	0	357.6	0	0	1.5	0	0	0	10.82	1.4	0	0
1351	43092	2007-2008	7	0	1	0	1	0	0	1	0	0	1	0	1	1	1	0	185.25	0	355.2	0	15	23.4	236.8	0	4.91	29.37	4.63	0	0
1352	43093	2007-2008	5	0	1	0	0	0	1	1	0	0	0	0	1	0	1	50.25	172	0	251.6	0	170	20.2	0	0	0.77	66.54	6.28	0	3.75
1353	43094	2007-2008	4	0	0	0	0	0	0	0	0	0	0	1	1	1	1	0	0	0	0	0	114.81	8.1	0	0	0.45	62.97	4.07	0	0.63
1354	43095	2007-2008	5	0	0	0	0	0	1	1	0	0	0	1	1	0	1	0	0	0	0	0	265.13	20.9	0	0	0	106.96	3.76	0	11.15
1355	43096	2007-2008	4	0	0	0	0	0	0	1	0	0	0	1	1	0	1	0	165.75	0	0	0	0	15.6	0	0	0	78.22	2.17	1.11	3.89
1356	43097	2007-2008	4	0	0	0	0	0	0	0	0	0	0	1	1	1	1	0	0	0	0	0	68	3.6	0	0	0	69.73	2.44	0	0
1357	43098	2007-2008	3	0	0	0	0	0	0	0	0	0	0	1	0	1	1	0	0	0	0	0	86	4.2	0	0	0.36	52.97	3.15	2.27	0
1358	43099	2007-2008	3	0	0	0	0	0	0	1	0	0	1	0	1	0	0	0	0	0	0	0	38	17.9	0	0	2.36	100.8	5.81	1.24	4.31
1359	43100	2007-2008	2	0	0	0	0	1	0	1	0	0	0	0	0	0	0	0	0	0	0	233.63	66	24.8	0	0	0	169.77	14.62	2.4	4.07
1360	43102	2007-2008	1	0	0	0	0	0	0	0	0	0	0	1	0	0	0	0	0	0	0	0	81.68	3.6	0	0	0.31	61.59	1.84	3.09	3.09
1361	43104	2007-2008	5	0	0	0	0	0	1	1	0	1	0	0	0	1	1	0	0	0	0	0	205	15.3	0	155	0	70.71	8.66	2.05	2.05
1362	43105	2007-2008	4	0	0	0	0	0	0	1	0	0	0	1	0	1	1	0	0	0	0	0	0	22.5	0	0	0	56.99	2.68	1.2	1.2
1363	43106	2007-2008	4	0	0	0	0	0	1	0	0	0	0	0	1	1	1	0	0	0	357.6	0	319.81	10.9	0	0	0	67.42	9.42	0	0.76
1364	43109	2007-2008	5	0	0	0	0	0	1	1	0	0	0	0	1	1	1	0	0	0	0	0	358.77	16.4	0	0	0	140.71	18.97	1.31	1.84
1365	43110	2007-2008	5	0	0	0	0	0	0	1	0	0	0	1	1	1	1	0	0	0	0	0	90.25	19.3	0	0	0	77.34	2.13	0.23	2.55
1366	43111	2007-2008	3	0	0	0	0	0	0	0	0	0	0	0	1	1	1	0	0	0	0	0	7.06	9	0	2.27	0	71.19	6.29	0	1.22
1367	43112	2007-2008	5	0	0	0	0	0	0	1	1	0	1	1	0	0	1	0	0	0	0	0	0	18.3	1820.4	0	2.14	124.14	5.32	18.92	18.92
1368	43113	2007-2008	4	0	0	0	0	0	0	0	0	0	0	1	1	1	1	0	0	0	0	0	66.25	6.1	103.6	0	0.59	27.19	3.16	0	0.7
1369	43114	2007-2008	3	0	0	0	0	0	1	1	0	0	0	0	0	0	1	0	0	0	0	0	716.7	15.1	0	0	0	144.24	18.21	1.61	8.32
1370	43115	2007-2008	6	0	0	0	1	0	0	1	0	0	0	1	1	1	1	5	0	0	503.2	0	127.58	19.8	259	0	0.46	24.62	1.16	0.18	1.31
1371	43116	2007-2008	4	0	0	0	0	0	0	1	0	0	0	0	1	1	1	0	0	0	0	0	109.42	12.6	236.8	0	0	64.4	4.89	0	0
1372	43118	2007-2008	4	0	0	0	0	0	1	1	0	0	0	0	1	0	1	0	0	0	0	0	367.5	18.4	0	0	0	64.72	7.4	0.14	2.99
1373	43119	2007-2008	1	0	0	0	0	0	1	0	0	0	0	0	0	0	0	0	0	0	0	0	336.39	9.1	0	73.33	0.13	160.17	9.2	3.16	3.16
1374	43120	2007-2008	3	0	0	0	0	0	0	1	0	0	0	0	1	0	1	0	0	0	0	0	99.6	17.3	0	0	0	61.69	5.93	0	2.43
1375	43122	2007-2008	3	0	0	0	0	0	1	0	0	0	0	0	1	0	1	0	0	0	119.2	0	201	10.6	0	36	0.46	87.93	11.12	0.14	2.07
1376	43124	2007-2008	6	0	0	0	0	1	0	1	0	0	1	0	1	1	1	0	0	0	118.4	906.25	0	15.6	0	0	2.11	67.38	6.27	0	0
1377	43125	2007-2008	4	0	0	0	0	0	0	0	0	0	0	1	1	1	1	0	0	0	0	0	125.65	3.5	0	0	0.03	21.92	2.71	0.2	0.46
1378	43126	2007-2008	4	0	0	0	0	0	0	1	1	0	0	0	0	1	1	0	0	0	0	0	14.18	15.9	1509.6	4.94	0.6	106.61	7.46	2.8	1.32
1379	43127	2007-2008	4	0	0	0	0	1	0	1	0	0	0	1	0	0	1	0	0	0	0	370.5	28	23	0	0	0	205.07	1.23	12.5	12.5
1380	43128	2007-2008	5	0	0	0	1	1	1	1	0	0	0	0	1	0	0	0	0	0	473.6	247.2	397.47	22.5	0	0	0.42	157.52	6.75	0.23	6.64
1381	43130	2007-2008	4	0	0	0	0	1	0	0	0	0	0	0	1	1	1	0	0	0	0	810	0	5.1	0	0	0	34.98	6.84	0	0
1382	43131	2007-2008	3	0	0	0	0	0	0	1	0	0	0	0	0	1	1	0	0	0	251.6	0	2.08	19.5	0	0	0	78.14	6.48	4.76	0.11
1383	43132	2007-2008	3	0	0	0	0	0	0	0	0	0	0	1	0	1	1	0	0	0	0	0	23.35	10.6	0	0	0.45	60.36	4.13	4.51	1.86
1384	43133	2007-2008	6	0	0	0	1	0	0	1	1	0	1	0	1	0	1	0	0	0	1420.8	0	12.5	13.9	3788.8	0	1.27	160.77	6.53	0	14.8
1385	43134	2007-2008	4	0	0	0	0	0	1	0	0	0	0	0	1	1	1	0	0	0	0	0	156.77	6.5	0	0	0.64	144.9	11.79	0	0
1386	43136	2007-2008	3	0	0	0	0	0	0	0	0	0	0	0	1	1	1	0	0	0	0	0	85.5	9.5	0	0	0.26	41.08	5.37	0	0.99
1387	43137	2007-2008	4	0	0	0	0	0	1	1	0	0	0	0	1	0	1	0	0	0	0	0	193	16.4	0	0	0	87.75	14.08	0.63	3.93
1388	43138	2007-2008	4	0	0	0	0	0	0	0	0	0	0	1	1	1	1	0	0	0	0	0	0	5.3	0	0	0.28	22.12	2.26	0	2.27
1389	43139	2007-2008	4	0	0	0	1	0	0	0	0	0	0	1	1	1	0	0	0	0	496	0	78.33	3.6	0	0	0	103.6	1.72	0.99	0.99
1390	43140	2007-2008	5	0	0	0	0	0	1	1	0	0	0	0	1	1	1	0	0	0	0	0	850.9	14.8	0	0	0	74.47	13.62	0	2.52
1391	43141	2007-2008	5	0	0	0	0	0	0	0	0	0	1	1	1	1	1	0	0	0	0	0	116.93	7.6	0	0	0.9	27.91	1.26	0	0.12
1392	43142	2007-2008	6	0	0	0	1	0	1	1	0	0	0	1	1	1	0	0	0	0	1494.8	155.75	304.5	15.4	0	2.6	0.28	81.38	4.15	0	1.48
1393	43143	2007-2008	3	0	0	0	0	0	0	1	0	0	0	0	1	0	1	0	0	0	0	0	0	15.3	0	0	0	82.11	8.29	0	6.25
1394	43144	2007-2008	2	0	0	0	0	0	1	0	0	0	0	1	0	0	0	0	0	0	0	0	255.91	8.9	0	0	0.51	166.7	5.22	3.56	3.56
1395	43146	2007-2008	3	0	0	0	0	0	0	0	0	0	0	0	1	1	1	0	0	0	0	0	142	13.5	103.6	0	0	63.26	7.26	0.09	1.16
1396	43147	2007-2008	3	0	0	0	0	0	0	1	1	0	0	0	0	0	1	0	0	0	0	0	21	17	592	0	0	108.15	17.38	3.64	3.64
1397	43148	2007-2008	3	0	0	0	0	0	0	1	0	0	0	1	0	0	1	0	0	0	0	0	0	11.7	0	0	0	41.2	3.71	2.37	2.37
1398	43149	2007-2008	4	0	0	0	0	0	0	0	0	0	0	1	1	1	1	0	0	0	0	0	78	9.1	0	78	0	41.34	3.76	0.18	0.88
1399	43150	2007-2008	6	0	0	0	0	0	0	0	0	1	1	1	1	1	1	0	0	0	0	0	0	13.2	0	165	1.86	47.06	2.15	0	1.73
1400	43151	2007-2008	2	0	0	0	0	0	1	0	0	0	1	0	0	0	0	0	0	0	0	0	226.88	9.9	0	36.67	1.03	278.99	6.97	4.39	4.39
1401	43153	2007-2008	4	0	0	0	0	0	0	0	0	0	0	1	1	1	1	0	0	0	251.6	0	0	0.7	0	0	0.07	12.85	0.72	0	1.09
1402	43154	2007-2008	4	0	0	0	1	0	0	0	0	0	0	1	1	0	1	0	0	0	710.4	0	0	5.7	0	0	0	15.84	1.98	0	2
1403	43156	2007-2008	4	0	0	0	0	1	0	0	0	0	0	0	1	1	1	0	0	0	0	494	0	7.7	0	0	0	63.28	6.7	0	0.86
1404	43157	2007-2008	5	0	1	0	0	0	0	0	0	0	0	1	1	1	1	0	362.5	0	0	0	0	5.3	0	0	0	21.4	2.43	0	1.52
1405	43160	2007-2008	5	0	0	0	0	0	0	0	0	0	1	1	1	1	1	0	0	0	0	0	10.5	7	0	0	1.25	30.31	0.93	0	0
1406	43161	2007-2008	4	0	0	0	0	0	0	0	0	0	0	1	1	1	1	0	68.4	0	0	0	130.5	8.5	0	2.36	0.26	54.52	3.67	0.5	1.09
1407	43162	2007-2008	6	0	0	0	0	0	0	0	0	1	1	1	1	1	1	0	0	0	268.2	0	0	6.8	0	255.24	1.53	9.89	0	0	0
1408	43163	2007-2008	5	0	0	0	0	0	1	1	0	0	0	0	1	1	1	4.85	0	0	0	0	226.78	22.1	0	0	0.54	83.25	11.81	0	1.46
1409	43165	2007-2008	6	0	1	0	1	0	0	0	0	1	0	0	1	1	1	0	162.75	0	1509.6	0	0	4.9	118.4	162.75	0	58.58	5.81	0	0
1410	43166	2007-2008	2	0	0	0	0	0	0	0	1	0	0	1	0	0	0	0	0	0	0	0	44.07	10.3	2146	0	0	101.56	4.13	1.65	6.53
1411	43167	2007-2008	7	0	0	0	1	0	1	1	0	0	1	0	1	1	1	0	0	0	355.2	0	565.89	24.3	0	0	0.93	85.91	8.85	0	0
1412	43168	2007-2008	5	0	0	0	1	0	0	0	0	0	0	1	1	1	1	0	0	0	710.4	0	55.98	5.7	251.6	0	0.14	37.56	3.95	0.11	0.11
1413	43169	2007-2008	5	0	0	0	1	0	0	0	0	1	0	0	1	1	1	0	0	0	754.8	0	0	6.4	0	438	0	67.13	6.66	0	0
1414	43170	2007-2008	7	1	0	0	0	0	1	1	0	0	1	0	1	1	1	390	0	0	0	0	393.32	13.8	0	0	1.23	70.87	14.88	0.45	1.04
1415	43172	2007-2008	4	0	0	0	1	0	0	1	1	0	1	0	0	0	0	0	0	0	1420.8	0	142.8	26.1	500.24	0	2.54	158.43	8.84	6.6	11.99
1416	43173	2007-2008	2	0	0	0	0	0	0	0	0	0	0	1	0	0	1	0	0	0	0	0	56.7	1.4	0	0	0	51.81	2.11	15.39	10.45
1417	43174	2007-2008	4	0	0	0	1	0	0	0	0	0	1	1	0	0	1	0	0	0	1952.4	0	70.35	6.8	0	0	1.12	99.16	4.48	2.89	2.89
1418	43175	2007-2008	4	0	0	0	0	0	0	1	0	0	0	0	1	1	1	0	0	0	0	0	0	32	0	0	0	33.35	14.12	0	0
1419	43176	2007-2008	6	0	0	0	0	0	1	0	1	1	0	0	1	1	1	0	0	0	0	0	262.87	9.4	429.2	132.75	0.17	55.58	4.78	0	0
1420	43177	2007-2008	7	0	0	0	0	0	0	1	0	1	1	1	1	1	1	0	0	0	296	0	65.81	18.4	0	244.5	3.45	109.55	2.06	0	0
1421	43180	2007-2008	6	0	0	0	0	0	0	1	0	0	1	1	1	1	1	0	0	0	0	0	38	12.1	0	0	1.39	40.66	2.62	0	0
1422	43182	2007-2008	6	0	0	0	0	0	0	1	0	0	1	1	1	1	1	0	0	0	0	0	0	21.7	0	0	1.45	76.3	3.82	0	1.73
1423	43185	2007-2008	4	0	0	0	0	0	0	0	0	0	1	1	0	1	1	0	47	0	0	0	6.45	8.8	192.4	27.5	0.99	69.95	3.48	1.98	0
1424	43186	2007-2008	5	0	0	0	1	0	1	1	0	0	1	0	0	0	1	0	0	0	414.4	0	189.69	29.9	0	0	0.9	70.68	6.9	3.09	3.09
1425	43187	2007-2008	5	0	0	0	0	0	0	1	0	0	1	1	1	0	1	0	0	0	236.8	0	0	23.8	0	0	2.32	52.26	1.82	0	3.34
1426	43188	2007-2008	3	0	0	0	0	0	0	1	0	0	0	0	1	0	1	0	0	0	0	0	0	18	0	0	0.46	61.91	8.85	0	6.21
1427	43189	2007-2008	5	0	0	0	0	0	0	0	0	1	0	1	1	1	1	0	0	0	0	0	0	2.7	0	269	0	45.76	3.2	0	0
1428	43190	2007-2008	3	0	0	0	0	0	0	0	0	0	0	1	1	0	1	0	100	0	274.91	44.5	69.93	9.1	0	0	0	37.44	3.49	0.74	8.93
1429	43191	2007-2008	4	0	1	0	0	0	1	0	0	0	0	0	1	0	1	0	170.09	0	207.2	0	170.09	7.4	0	30	0	68.77	4.42	0.85	3.93
1430	43192	2007-2008	4	0	0	0	0	0	1	0	0	0	0	0	1	1	1	0	0	0	4.93	0	243	6.7	0	0	0	63.88	5.62	0	1.22
1431	43193	2007-2008	4	0	1	0	0	0	0	1	1	0	1	0	0	0	0	0	234	0	0	0	39	31.1	947.2	0	2.35	115.44	5.81	6.55	4.9
1432	43194	2007-2008	6	0	1	0	0	0	1	1	0	0	0	0	1	1	1	0	162	0	0	0	324.88	13.4	0	0	0	35.06	5.81	0	0.83
1433	43196	2007-2008	5	0	0	0	0	0	1	1	0	0	1	0	1	0	1	0	10	0	0	0	273	26.6	0	0	0.83	129.28	9.91	0.79	8.75
1434	43197	2007-2008	4	0	0	0	0	1	0	0	0	0	0	0	1	1	1	0	0	0	0	247.2	7.06	8.1	0	0	0	64.51	5.4	0.28	0
1435	43198	2007-2008	4	0	0	0	0	0	1	0	0	1	0	0	0	1	1	0	0	0	0	0	327	11	0	327	0	78.81	6.6	5.42	0
1436	43199	2007-2008	3	0	0	0	0	0	1	1	0	0	0	0	1	0	0	0	0	0	0	0	837.94	15.7	0	0	0	223.27	8.9	0.3	2.35
1437	43201	2007-2008	6	0	1	0	0	0	1	0	0	0	0	1	1	1	1	0	225	0	0	0	225	2.2	0	0	0	20.1	1.94	0	1.39
1438	43202	2007-2008	2	0	0	0	0	0	1	0	0	0	0	0	0	0	1	0	0	0	0	0	177	6.9	0	4.58	0	65.59	9.5	2.97	6.66
1439	43204	2007-2008	5	0	0	0	0	0	0	1	0	0	0	1	1	1	1	0	0	0	0	133.5	0	40.7	0	0	0.57	63.97	3.87	0	0
1440	43205	2007-2008	5	0	0	0	0	1	0	1	0	0	0	0	1	1	1	0	0	0	0	189.75	25.98	19.3	0	0	0	91.52	8.97	0	0.49
1441	43206	2007-2008	5	0	0	0	0	0	1	1	0	1	0	0	1	0	1	0	0	0	0	154.38	201.25	28.3	0	136	0	72.11	4.38	0.24	2.34
1442	43208	2007-2008	5	0	0	0	0	1	0	0	0	0	0	1	1	1	1	0	0	0	0	209	24	5.2	0	0	0	33.88	1.1	0.74	0
1443	43210	2007-2008	7	0	0	0	1	0	1	1	1	1	0	1	0	0	1	0	0	0	432.1	0	253.31	19.7	473.6	253.31	0	89.03	3.68	5.6	5.6
1444	43211	2007-2008	1	0	0	0	0	0	0	0	0	0	0	1	0	0	0	0	0	0	0	0	35	7.8	192.4	0	0.68	89.82	3.73	1.99	1.99
1445	43212	2007-2008	3	0	0	0	0	0	0	0	0	0	1	0	0	1	1	0	0	0	0	0	106	7.7	0	0	1.74	29.51	8.3	1.98	1.98
1446	43214	2007-2008	7	0	0	0	1	0	1	0	0	0	1	1	1	1	1	0	0	0	355.2	0	262.83	3.8	0	0	1.02	55.13	3.69	0	0
1447	43215	2007-2008	8	0	0	0	0	1	1	1	0	0	1	1	1	1	1	0	0	0	0	218.75	288.12	13.4	0	0	1.5	85.07	3.41	0	1.15
1448	43216	2007-2008	6	0	1	0	1	0	0	1	0	0	0	0	1	1	1	0	759.5	0	467.53	0	0	13.6	0	0	0	63.84	17.01	0	0
1449	43217	2007-2008	4	0	0	0	0	0	0	0	0	0	0	1	1	1	1	0	0	0	0	0	17.49	7.3	0	0	0	50.08	3.07	0.3	0.3
1450	43218	2007-2008	5	0	0	0	0	0	0	0	0	0	1	1	1	1	1	0	0	0	0	0	55.29	6	0	117	1.21	46.16	0.86	0	0
1451	43219	2007-2008	4	0	0	0	0	0	0	0	0	0	0	1	1	1	1	0	0	0	325.5	0	83	8.7	0	0	0	37.78	3.46	0	0
1452	43220	2007-2008	4	0	0	0	0	0	0	0	0	0	0	1	1	1	1	0	0	0	0	0	87.75	9	0	0	0	66.84	4.3	0.11	0.11
1453	43221	2007-2008	6	0	0	0	1	0	1	1	0	0	1	0	1	0	1	0	0	0	710.4	0	522.69	26.3	0	0	1.87	99.16	8.63	0	7.37
1454	43223	2007-2008	3	0	0	0	0	0	0	0	0	0	0	0	1	1	1	0	0	0	0	0	0	12.9	0	0	0	73.08	10.55	0.54	0.54
1455	43224	2007-2008	4	0	0	0	0	0	1	1	0	0	0	0	1	0	1	0	0	0	0	0	1150.45	16.1	0	0	0	132	14.26	0	2.52
1456	43225	2007-2008	5	0	0	0	0	0	1	0	0	0	1	1	1	0	1	0	0	0	0	0	175.69	12.8	0	0	1.47	69.3	5.15	1.48	3.06
1457	43226	2007-2008	2	0	0	0	0	0	0	0	0	0	1	0	0	0	1	0	0	0	0	0	0	11.1	0	0	1.01	87.04	7.37	3.33	3.03
1458	43227	2007-2008	5	0	0	0	0	0	0	1	0	0	1	0	1	1	1	0	123.38	0	0	0	146	37.6	0	0	2.99	133.93	14.05	0.9	0.9
1459	43228	2007-2008	6	0	1	0	0	0	0	1	0	0	1	0	1	1	1	0	330.75	0	266.4	0	96	23	0	4.58	0.88	55.91	6	1.53	1.53
1460	43229	2007-2008	2	0	0	0	0	0	0	0	0	0	0	1	0	1	0	0	0	0	296	0	8.9	2.4	0	0	0.4	24.97	1.83	1.61	1.61
1461	43230	2007-2008	7	0	0	0	0	0	1	1	0	1	1	1	1	0	1	0	0	0	0	0	312.1	18.1	0	330	3.59	68.31	2.13	0	2
1462	43231	2007-2008	6	0	0	0	0	0	1	1	0	0	1	0	1	1	1	0	0	0	0	0	243.28	13.6	0	0	1.2	84.49	10.04	0	1.37
1463	43232	2007-2008	4	0	0	0	1	0	1	1	0	0	0	0	0	0	1	0	0	0	784.4	0	225.85	15.1	0	0	0.34	100.61	7.46	4.1	4.2
1464	43233	2007-2008	5	0	0	0	0	0	1	0	0	0	0	1	1	1	1	0	0	0	0	0	165	6.6	0	0	0	58.38	2.1	0	2.05
1465	43234	2007-2008	3	0	0	0	0	0	0	0	0	0	0	1	1	1	0	0	0	0	0	0	0	4.3	0	0	0	32.37	3.85	0	0
1466	43235	2007-2008	5	0	0	0	0	1	0	0	0	0	0	1	1	1	1	0	0	0	313.79	618	0	13	0	0	0.51	43.16	1.82	0	2.22
1467	43236	2007-2008	1	0	0	0	0	0	0	0	0	0	0	1	0	0	0	0	0	0	0	0	14	7.6	0	0	0	99.28	4.06	6.45	6.93
1468	43237	2007-2008	7	0	0	0	1	0	0	1	0	0	1	1	1	1	1	0	0	0	888	0	56	18.1	0	0	2.5	44.54	5.17	0	0
1469	43238	2007-2008	5	0	0	0	0	0	0	0	1	0	0	1	1	1	1	0	0	0	0	0	146	1.9	518	0	0.51	25.84	1.53	0.37	0.37
1470	43239	2007-2008	3	0	0	0	0	0	0	0	0	0	1	1	0	0	1	0	0	0	0	0	58.35	10	0	0	1.28	83.32	3.49	1.24	3.94
1471	43240	2007-2008	4	0	0	0	0	0	1	1	0	0	0	0	1	1	0	0	0	0	0	0	281.28	14	0	0	0	72.5	5.96	0	0
1472	43241	2007-2008	6	0	1	0	0	0	1	1	0	0	1	0	1	0	1	0	267.75	0	268.2	0	230	23.2	0	0	1.32	106.07	7.89	0	1.9
1473	43242	2007-2008	4	0	0	0	1	0	1	1	0	0	0	0	0	0	1	0	0	0	518	0	1273.66	18.8	0	0	0	205.52	24.54	1.79	4.14
1474	43243	2007-2008	1	0	0	0	0	0	0	0	0	0	0	0	1	0	0	0	0	0	0	0	0	11.6	0	4.58	0	99.73	7.36	0.33	6.19
1475	43244	2007-2008	4	0	0	0	0	0	0	0	0	0	0	1	1	1	1	0	0	0	119.2	0	24	6	0	0	0.69	22.88	0.86	0	0
1476	43245	2007-2008	8	0	0	0	1	0	1	0	1	1	0	1	1	1	1	0	0	0	1258	0	161	7.7	473.6	161	0	55.86	4.48	0	2.38
1477	43246	2007-2008	3	0	0	0	0	0	0	1	1	0	0	0	0	0	1	0	0	0	0	0	111.92	19.1	769.6	0	0.32	100.63	9.34	2.37	4.26
1478	43247	2007-2008	5	0	1	0	1	1	0	1	0	0	0	0	0	0	1	0	451.31	0	503.2	447.69	28.35	20.6	0	9.17	0.51	166.39	7.29	6.99	6.99
1479	43249	2007-2008	4	0	0	0	0	0	1	0	0	0	0	0	1	1	1	0	0	0	0	0	163.99	9.8	0	0	0.53	78.88	7.09	0	0.61
1480	43250	2007-2008	3	0	0	0	0	0	1	0	0	0	0	1	0	0	1	0	0	0	0	0	193.35	7.9	0	0	0.4	83.54	3.36	3.08	3.15
1481	43251	2007-2008	3	0	0	0	0	0	0	1	0	0	0	0	1	0	1	0	0	0	192.4	0	5	12.5	0	0	0.62	33.62	4.78	0	1.97
1482	43252	2007-2008	2	0	0	0	0	0	0	1	0	0	1	0	0	0	0	0	0	0	0	0	51.75	20.1	0	21.45	1.99	139.31	4.7	2.47	4.17
1483	43253	2007-2008	4	0	0	0	0	0	0	0	0	0	0	1	1	1	1	0	0	0	0	0	85	12.2	0	0	0.53	44.53	4.9	0.17	0.44
1484	43254	2007-2008	7	0	0	0	1	0	1	1	0	0	1	1	1	1	0	0	0	0	710.4	0	844.75	34.4	0	0	1.85	194.39	2.39	1.2	1.2
1485	43255	2007-2008	5	0	0	0	0	0	1	0	0	0	0	1	1	1	1	0	0	0	0	0	154.01	6.1	0	0	0	47.71	3.68	0.26	1.47
1486	43256	2007-2008	6	0	0	0	1	0	1	1	0	1	0	0	1	1	0	0	0	0	386.1	0	206	16.9	310.8	206	0	74.75	7.5	0.11	1.24
1487	43257	2007-2008	5	0	0	0	0	0	0	1	0	0	1	1	0	1	1	0	0	0	0	0	21	18.3	0	0	2.75	63.53	3.82	7.04	1.47
1488	43258	2007-2008	3	0	0	0	0	0	0	1	0	0	0	0	1	1	0	0	0	0	0	0	76.88	15.1	0	0	0	104.29	5.96	0	0
1489	43259	2007-2008	7	0	0	0	1	1	0	1	0	0	1	0	1	1	1	0	0	0	503.2	285.33	45.5	14.4	0	91	1.36	86.58	9.85	0.34	0.34
1490	43260	2007-2008	5	0	0	0	0	0	0	1	0	0	0	1	1	1	1	0	81.38	0	0	0	12	15.7	0	81.38	0.8	29.32	2.56	0.48	0.48
1491	43261	2007-2008	4	0	0	0	0	0	0	0	1	0	0	1	1	1	0	0	0	0	0	0	28	8.9	2886	0	0	54.81	3.22	1.17	2.34
1492	43262	2007-2008	3	0	0	0	0	0	1	0	0	1	0	1	0	0	0	0	0	0	0	0	291.38	10.7	0	168.88	0.38	98.02	3.97	2.54	2.54
1493	43263	2007-2008	7	0	0	0	0	0	1	1	0	1	1	0	1	1	1	0	128	0	0	0	431	21.2	0	191.5	1.01	41.11	9.43	0	0
1494	43264	2007-2008	3	0	0	0	0	0	0	1	0	0	0	0	0	1	1	0	0	0	0	0	132.3	11.9	0	0	0.61	29.43	5.34	3.96	1.32
1495	43265	2007-2008	5	0	0	0	0	0	0	1	1	0	1	0	0	1	1	0	0	0	0	0	0	19.8	473.6	0	3.03	91.41	5.83	2.67	2.67
1496	43267	2007-2008	6	0	0	0	0	0	0	1	0	0	1	1	1	1	1	0	126	0	0	0	0	17.6	0	10.81	1.74	46.66	4.67	0	0.73
1497	43268	2007-2008	4	0	0	0	1	0	0	1	0	0	0	0	1	0	1	0	0	0	536.4	0	67.5	12.7	0	27.6	0.26	68.02	7.49	0.99	1.93
1498	43269	2007-2008	7	0	0	0	1	0	0	1	1	0	1	0	1	1	1	0	0	0	355.2	0	120.87	13.3	518	0	2.21	84.62	9.42	0	0
1499	43271	2007-2008	4	0	0	0	0	0	0	0	1	0	1	1	0	1	0	0	0	0	0	0	0	7.7	739.7	0	1.77	79.76	1.4	1.61	1.61
1500	43273	2007-2008	5	0	0	0	0	0	1	1	0	0	0	0	1	1	1	0	0	0	0	0	436.28	13	0	60.31	0	124.88	7.84	0.6	0.6
1501	43275	2007-2008	4	0	0	0	1	0	1	1	0	1	0	0	0	0	0	0	0	0	1065.6	0	294.94	16.4	0	162	0	142.78	9.89	2.11	4.76
1502	43276	2007-2008	3	0	0	0	0	0	0	0	0	0	0	0	1	1	1	0	0	0	0	0	83	10.7	148	0	0	77.31	5.58	0	1.09
1503	43277	2007-2008	5	0	0	0	0	0	1	0	0	0	1	0	1	1	1	0	0	0	0	0	249.31	13.5	0	0	1.04	80.18	5.97	0.46	0.46
1504	43278	2007-2008	1	0	0	0	0	0	0	0	0	0	0	0	1	0	0	0	94.94	0	0	0	96	6.8	0	104.11	0	106.94	7.57	0	5.06
1505	43279	2007-2008	4	0	0	0	0	1	1	1	0	0	0	0	0	0	1	0	0	0	0	450	811.7	22.5	0	0	0	175.12	12.28	2.24	5.63
1506	43280	2007-2008	5	0	0	0	1	0	1	0	0	0	0	0	1	1	1	0	0	0	503.2	0	418.86	5.2	0	0	0	38.09	8.61	0.3	0.3
1507	43281	2007-2008	5	0	0	0	0	0	1	1	0	0	1	0	1	1	0	0	0	0	0	0	274	21	0	0	1.8	162.17	16.81	0.56	0.56
1508	43282	2007-2008	4	0	0	0	1	0	1	1	0	1	0	0	0	0	0	0	0	0	3182	0	207.77	17	0	156.58	0	184.74	6.9	2.35	7.02
1509	43283	2007-2008	5	0	0	0	1	0	0	0	0	0	1	0	1	1	1	0	0	0	610.9	0	0	11.8	0	0	0.88	37.74	8.87	0	0
1510	43284	2007-2008	3	0	0	0	0	0	0	0	0	0	0	0	1	1	1	0	0	0	253.3	0	0	11.5	0	0	0	56.73	12.31	0	0.49
1511	43285	2007-2008	5	0	0	0	0	1	1	1	0	0	0	0	1	0	1	29.13	0	0	63.75	499.2	328.68	19.8	0	63.75	0	104.01	12.53	0.38	2.82
1512	43286	2007-2008	5	0	0	0	0	0	0	1	0	0	1	1	1	1	0	0	0	0	0	0	0	16.8	0	0	1.04	116.4	1.21	0.83	0.83
1513	43288	2007-2008	4	0	0	0	0	0	0	1	0	0	0	0	1	1	1	0	0	0	251.6	0	130.72	18.4	251.6	0	0.66	45.4	4.72	0.26	0.26
1514	43289	2007-2008	5	0	0	0	0	0	1	0	0	1	1	0	0	1	1	0	0	0	0	0	331.59	11	148	186.98	1.38	90.86	7.06	2.22	2.22
1515	43290	2007-2008	4	0	0	0	0	0	0	1	0	0	0	0	1	1	1	0	0	0	251.6	0	0	26.9	0	2.6	0	76.51	6.88	0	0
1516	43291	2007-2008	5	0	0	0	0	0	1	0	0	0	0	1	1	1	1	0	0	0	0	0	267.25	13.3	0	0	0.36	65.89	4.24	0	1.56
1517	43292	2007-2008	4	1	0	0	0	0	0	1	0	0	0	0	1	1	0	100.5	60.75	0	88.8	0	0	23.1	0	0	0	92.56	7.38	0.94	1.82
1518	43293	2007-2008	4	0	0	0	0	0	0	1	0	1	0	0	1	1	0	0	0	0	96.2	0	0	15	0	221	0	96.31	7.03	1.08	1.08
1519	43294	2007-2008	7	0	0	0	1	0	1	1	0	0	1	0	1	1	1	0	0	0	695.6	3.6	303.13	21.1	0	0	2.54	67.94	6.04	0	1.76
1520	43295	2007-2008	5	0	0	0	0	0	0	0	0	0	1	1	1	1	1	0	0	0	0	0	0	9	177.6	0	1.04	33.81	1.78	0	0
1521	43296	2007-2008	4	0	0	0	0	0	0	1	0	0	1	0	1	1	0	0	0	0	0	0	73.25	14.1	0	0	1.12	64.1	5.55	0	0
1522	43297	2007-2008	6	1	0	0	0	0	1	1	0	0	0	0	1	1	1	201	0	0	268.2	0	395.8	46.2	415.58	18	0	81.93	7.22	0	0
1523	43298	2007-2008	5	0	0	0	0	0	1	1	0	1	0	0	1	0	1	0	0	0	355.2	0	824	67.7	0	824	0	169.54	22.73	0.54	9.16
1524	43300	2007-2008	4	0	0	0	0	0	0	0	0	0	0	1	1	1	1	0	0	0	0	0	122.5	11.2	118.4	0	0.26	32.33	0.73	0	0
1525	43301	2007-2008	4	0	0	0	0	0	0	1	0	0	0	0	1	1	1	0	0	0	268.2	0	113.4	18.9	0	0	0.27	51.91	7.23	0	0
1526	43302	2007-2008	3	0	0	0	1	0	0	1	0	0	0	0	1	0	0	0	0	0	355.2	0	123.15	11.7	0	0	0	86.93	4.38	0.2	2.08
1527	43303	2007-2008	7	0	1	0	1	0	0	1	1	0	0	1	1	1	0	50.25	189.88	0	821.4	13.75	14.7	24.8	547.6	0	0.64	72.74	1.19	0	0
1528	43304	2007-2008	6	0	0	0	0	0	1	1	0	0	1	0	1	1	1	0	0	0	0	0	344.98	23.5	0	0	1.59	73.84	11.13	1.24	1.24
1529	43305	2007-2008	8	0	0	0	1	0	1	0	0	1	1	1	1	1	1	0	0	0	1065.6	0	245	4.1	0	248.63	1.42	6.47	0	0	0
1530	43306	2007-2008	7	0	0	0	1	0	0	1	0	0	1	1	1	1	1	0	103.5	0	355.2	0	17.28	19.3	0	0	1.33	49.17	4.09	0	1.67
1531	43307	2007-2008	4	0	0	0	0	0	0	0	0	0	0	1	1	1	1	0	0	0	0	0	0	6.8	0	0	0.27	25.66	1.12	0	0
1532	43308	2007-2008	3	0	0	0	0	0	0	0	1	0	0	1	1	0	0	0	0	0	0	0	2.45	10.5	666	139.08	0.29	73.21	4.33	1.32	3.29
1533	43309	2007-2008	4	0	0	0	0	0	0	0	0	0	0	1	1	1	1	0	0	0	0	0	0	3.6	0	0	0.21	26.84	2.07	0.4	0.4
1534	43310	2007-2008	6	0	0	0	0	0	0	0	0	1	1	1	1	1	1	0	0	0	0	0	33	9.2	0	248.63	1.49	40.18	1	0	0
1535	43311	2007-2008	4	0	0	0	0	0	1	1	0	0	0	0	1	0	1	0	0	0	0	46.66	396	35.9	0	0	0	198.89	11.68	0	13.44
1536	43313	2007-2008	5	0	0	0	0	0	1	1	0	0	0	0	1	1	1	0	0	0	0	0	227.15	47.1	0	8.28	0	64.27	12.48	0	0.41
1537	43314	2007-2008	5	0	0	0	0	0	0	1	0	1	1	0	0	1	1	0	0	0	0	0	0	14.1	0	239.21	2.19	39.96	7.25	2.97	0
1538	43315	2007-2008	7	0	1	0	1	0	1	1	0	0	1	0	1	0	1	0	248.06	0	1036	0	320.5	16.3	0	45.5	0.88	61.15	4.4	0	6.16
1539	43316	2007-2008	6	0	0	0	0	0	1	1	0	1	1	0	1	1	0	0	0	0	251.6	0	258.5	19.5	0	208	4.12	146.18	13.33	0	0
1540	43317	2007-2008	4	0	0	0	1	0	1	1	0	0	0	1	0	0	0	0	0	0	754.8	0	303.99	13.3	251.6	58.99	0.28	72.36	2.97	4.57	2.8
1541	43318	2007-2008	6	0	1	0	0	0	0	0	1	0	0	1	1	1	1	0	325.5	0	0	0	18.06	8.7	784.4	0	0	26.21	1.66	0	0
1542	43319	2007-2008	4	0	0	0	0	0	0	0	0	0	0	1	1	1	1	0	0	0	0	0	66.23	9.1	0	0	0.4	67.48	4.84	1.22	2.48
1543	43320	2007-2008	2	0	0	0	0	0	1	0	0	0	0	1	0	0	0	0	0	0	0	0	276.13	11.4	0	0	0	80.36	2.29	5.65	4.19
1544	43321	2007-2008	5	0	0	0	1	0	0	1	0	0	0	0	1	1	1	0	0	0	387.4	0	0	13.9	0	0	0.14	73.69	9.3	0	0
1545	43322	2007-2008	5	0	0	0	0	0	1	0	1	1	0	1	0	1	0	0	0	0	0	0	141.91	6.9	695.6	115.16	0	81.4	3.52	1.5	1.5
1546	43323	2007-2008	3	0	0	0	0	0	0	0	1	0	1	1	0	0	0	0	0	0	193.7	0	42.53	12.3	592	6.88	1.35	108.19	4.37	3.45	2.96
1547	43324	2007-2008	5	0	0	0	0	0	1	0	0	0	0	1	1	1	1	0	0	0	0	0	310.81	8.2	0	0	0	85.8	1.17	0	0
1548	43325	2007-2008	3	0	0	0	0	0	0	1	0	0	1	0	0	0	1	0	0	0	0	0	24	23	0	0	1.98	104.27	7.19	11.16	11.16
1549	43328	2007-2008	5	0	0	0	0	1	0	1	0	0	0	1	1	1	0	0	0	0	0	287.5	21	16	0	0	0.68	85.47	3.03	1.54	1.54
1550	43329	2007-2008	6	0	0	0	0	0	0	1	0	1	1	1	1	0	1	0	0	0	0	0	0	54.1	0	960.75	3.55	80.3	3.27	0	7.49
1551	43330	2007-2008	1	0	0	0	0	0	0	0	0	0	0	0	1	0	0	0	0	0	263.23	0	29	5.2	0	0	0.51	67.92	5.33	0.76	4.64
1552	43331	2007-2008	5	0	0	0	0	0	1	1	0	0	0	0	1	1	1	0	0	0	0	0	517.08	21.7	0	0	0	74.02	6.17	0	0
1553	43332	2007-2008	5	0	0	0	0	0	0	1	0	0	1	0	1	1	1	0	0	0	0	0	28.35	15.8	0	0	1.82	114.54	7.96	0.89	0.89
1554	43333	2007-2008	3	0	0	0	0	0	1	0	0	0	0	0	1	0	1	0	0	0	0	0	352.01	8.2	0	0	0	134.28	8.23	0.45	6.12
1555	43334	2007-2008	4	0	0	0	0	0	1	0	0	0	0	1	0	1	1	0	0	0	0	0	192.9	9.9	0	0	0	26.98	1.38	1.76	0.36
1556	43335	2007-2008	8	0	0	0	1	0	1	1	0	1	0	1	1	1	1	0	0	0	355.2	0	596.2	13.5	0	182	0	51.04	4.23	0	0
1557	43336	2007-2008	7	1	0	0	0	0	1	1	0	1	1	0	1	0	1	58.25	0	0	0	0	631.5	27.1	0	177	1.08	175.12	10.45	0	4.06
1558	43338	2007-2008	5	0	0	0	0	0	1	1	0	0	0	0	1	1	1	0	87.5	15.38	236.8	45.33	230.35	12.3	0	0	0	40.28	9.25	0	0.65
1559	43339	2007-2008	4	0	0	0	0	0	0	0	0	0	0	1	1	1	1	0	0	0	0	0	0	0.7	0	0	0	4.31	1.49	0	0
1560	43340	2007-2008	3	0	0	0	0	0	0	0	0	0	0	1	1	0	1	0	70.88	0	0	0	75.31	3.8	192.4	55.31	0.6	26.46	2.42	0	2.27
1561	43342	2007-2008	4	0	0	0	0	0	1	1	0	0	1	0	0	0	1	0	0	0	0	0	396.37	24.5	0	0	1.76	208.84	7.32	6.24	6.24
1562	43343	2007-2008	9	0	0	0	1	1	1	1	0	1	0	1	1	1	1	0	0	0	1706.14	437.5	195.5	16.2	0	195.5	0.85	56.36	2.6	0	0
1563	43344	2007-2008	4	0	0	0	0	0	0	0	0	0	0	1	1	1	1	0	81	0	251.6	0	0	9.9	0	0	0.65	13.64	1.72	0	1.03
1564	43345	2007-2008	5	0	0	0	0	0	1	1	0	1	0	0	1	0	1	0	138	0	0	0	328.28	18.8	0	213	0	91.55	5.54	0	6.31
1565	43346	2007-2008	3	0	0	0	0	0	0	0	0	0	0	0	1	1	1	0	0	0	0	200.69	149.38	7.9	0	0	0	59.67	7.21	0	0
1566	43347	2007-2008	7	0	1	0	0	0	1	1	0	0	0	1	1	1	1	0	243.31	0	0	0	145.33	12.3	0	0	0.12	77.45	3.47	0	0
1567	43348	2007-2008	2	0	0	0	0	0	0	0	0	0	0	1	0	1	0	0	0	0	0	0	0	1	0	0	0	33.69	0.78	1.64	1.64
1568	43349	2007-2008	1	0	0	0	0	0	0	0	0	0	0	1	0	0	0	0	57.75	0	296	0	63.89	10.4	0	30.81	0.8	79.39	1.81	4.15	2.37
1569	43350	2007-2008	5	0	1	0	0	0	0	1	0	0	0	0	1	1	1	0	172.13	0	0	0	0	18.6	0	0	0	26.8	10.61	0	1.82
1570	43351	2007-2008	6	0	0	0	0	0	1	1	0	0	1	0	1	1	1	0	0	0	268.2	0	486.85	50.5	0	0	6.2	74.5	6.19	0	0
1571	43352	2007-2008	4	0	0	0	0	0	0	1	0	0	1	1	0	0	1	0	0	0	178.8	0	79.03	15.4	0	0	1.31	74.72	4.33	1.98	1.98
1572	43353	2007-2008	5	0	0	0	1	0	1	1	0	0	0	0	0	1	1	0	0	0	355.2	0	314.75	12.8	192.4	15	0	73.73	11.18	3.08	1.1
1573	43354	2007-2008	6	0	1	0	0	0	1	1	0	1	0	0	1	0	1	0	271.01	0	0	0	1424	42.6	0	505	0	412.74	37.07	0	4.2
1574	43355	2007-2008	6	0	1	0	0	0	0	1	0	1	1	1	0	0	1	0	189.88	0	0	0	0	14.1	0	189.88	0.98	34.25	3.33	1.94	2.72
1575	43356	2007-2008	5	0	0	0	0	0	1	0	1	0	0	0	1	1	1	0	0	0	0	0	364.5	7.3	592	0	0.11	56.34	4.98	0.24	0.24
1576	43357	2007-2008	4	0	0	0	0	0	0	0	0	0	0	1	1	1	1	0	0	0	0	0	127.5	9	0	0	0	102.6	3.63	0	0
1577	43358	2007-2008	7	0	0	0	0	0	0	1	0	1	1	1	1	1	1	0	0	0	355.2	0	24.56	21.3	0	175.5	1.16	61.56	4.85	0	0
1578	43359	2007-2008	5	0	0	0	0	1	0	1	0	0	0	1	1	0	1	0	132.28	0	0	343.75	7.06	13.8	0	0	0.57	46.78	2.74	0	2.15
1579	43360	2007-2008	1	0	0	0	0	0	0	0	0	0	0	1	0	0	0	12.17	0	0	0	0	24	13.3	0	3.44	0	130.43	5.37	4.62	6.64
1580	43361	2007-2008	3	0	0	0	0	0	1	0	0	0	0	0	1	0	1	0	0	0	0	0	138	9.6	0	0	0	57.29	4.71	0.99	2.12
1581	43362	2007-2008	3	0	0	0	0	0	0	0	0	0	0	1	1	1	0	0	0	0	0	0	78.33	4.6	0	0	0	47.99	0	0	0
1582	43363	2007-2008	4	0	0	0	0	0	0	0	0	0	0	1	1	1	1	0	0	0	0	0	14.69	6.1	0	0	0	20.2	1.17	0	0.43
1583	43364	2007-2008	4	0	0	0	0	0	0	1	0	0	1	0	0	1	1	0	0	0	0	0	87.06	19.2	0	0	2.42	104.14	6.27	1.99	1.99
1584	43366	2007-2008	4	0	0	0	0	0	0	1	0	0	0	1	1	0	1	0	0	0	118.4	77.88	0	11.8	0	0	0	30.44	3.4	0	2.32
1585	43367	2007-2008	3	0	0	0	1	0	0	0	0	0	0	1	0	0	1	0	0	0	1065.6	0	91.74	6.9	0	0	0	77.25	2.7	3.98	3.98
1586	43368	2007-2008	7	0	0	0	0	0	1	1	1	1	0	0	1	1	1	48.66	0	0	355.2	66.75	739	56.1	518	739	0	98.75	24.26	0	0
1587	43369	2007-2008	3	0	0	0	0	0	0	0	0	0	0	0	1	1	1	0	0	0	0	0	103.5	10	0	0	0.14	55.05	4.8	0	1.02
1588	43370	2007-2008	4	0	0	0	0	0	0	0	0	0	0	1	1	1	1	0	0	0	192.4	0	57	10.7	0	0	0	27.78	1.4	0	0.56
1589	43373	2007-2008	4	0	0	0	0	0	0	0	0	0	0	1	1	1	1	0	0	0	0	0	85.05	9.9	0	0	0	43.13	1.36	0	2.58
1590	43375	2007-2008	7	0	0	0	1	0	1	1	1	0	1	0	0	1	1	0	0	0	947.2	0	205	29.4	473.6	92	1.17	117.57	6.18	4	0.13
1591	43376	2007-2008	5	1	0	0	0	0	0	1	0	0	0	0	1	1	1	173.63	0	0	0	0	0	38.9	0	0	0	121.54	24.62	1.29	1.29
1592	43377	2007-2008	4	0	0	0	0	0	0	0	0	0	0	1	1	1	1	0	31.16	0	0	0	60	9.7	0	0	0.5	21.29	2.46	0	0
1593	43378	2007-2008	4	0	0	0	0	0	0	1	0	0	0	1	1	0	1	0	0	0	0	0	0	18.2	0	0	0	42.26	3.92	0	6.07
1594	43379	2007-2008	4	0	0	0	0	0	1	1	0	0	1	0	0	0	1	0	0	0	355.2	0	167.2	20.8	0	92	1.28	138.02	6.02	1.59	6.55
1595	43380	2007-2008	5	0	0	0	0	0	0	1	0	1	0	0	1	1	1	0	138	0	0	0	114.5	17.3	0	199.06	0	70.54	5.84	0	0
1596	43381	2007-2008	6	0	0	0	0	1	1	1	0	1	0	0	1	0	1	0	0	0	0	772	865.09	23.1	0	260	0.18	166.98	18.31	0.36	3.11
1597	43382	2007-2008	6	0	0	0	1	0	0	1	0	0	1	1	1	0	1	0	0	0	710.4	0	92.5	23	0	76	2.59	92.95	4.06	0	8.25
1598	43383	2007-2008	6	0	0	0	0	0	0	1	0	0	1	1	1	1	1	0	0	0	0	0	0	15.1	0	0	3.71	55.32	3.72	0.99	0
1599	43384	2007-2008	4	0	0	0	0	0	1	0	0	1	0	0	1	1	0	0	0	0	0	0	241	13.1	0	184	0	123.29	7.62	0.43	0.43
1600	43385	2007-2008	4	0	0	0	0	0	1	1	0	0	0	0	1	0	1	0	0	0	0	0	476	28.3	0	0	0	121.89	18.66	0	14.79
1601	43386	2007-2008	6	0	0	0	0	0	0	1	0	0	1	1	1	1	1	0	0	0	253.3	130.88	14.7	21.9	0	0	1.51	70.16	3.49	0.23	0.23
1602	43387	2007-2008	2	0	0	0	0	0	1	1	0	0	0	0	0	0	0	0	0	0	0	0	560	18.4	0	0	0	245.07	10.42	6.18	6.18
1603	43388	2007-2008	5	0	0	0	0	0	0	1	0	0	1	0	1	1	1	0	0	0	0	0	0	22.3	0	0	1.02	35.97	5.33	0	0
1604	43390	2007-2008	2	0	0	0	0	0	1	1	0	0	0	0	0	0	0	0	0	0	0	0	176.88	19.5	0	0	0	119.08	12.38	2.27	7.5
1605	43391	2007-2008	5	0	0	0	1	0	0	0	0	0	0	1	1	1	1	0	0	0	799.2	0	128.5	3.2	0	0	0	81.7	4.46	0	1.51
1606	43392	2007-2008	2	0	0	0	0	0	0	0	0	0	0	0	1	0	1	0	0	0	0	0	125.66	8.4	0	13.75	0	68.23	4.38	0.26	2.68
1607	43393	2007-2008	5	0	0	0	0	0	1	1	0	0	0	0	1	1	1	0	0	0	0	54.38	382	13.9	0	0	0	78.02	7.58	0	2.31
1608	43394	2007-2008	4	0	0	0	0	0	0	0	0	0	0	1	1	1	1	0	0	0	0	150	70.91	10.8	0	0	0.32	33.54	3.53	0	0
1609	43395	2007-2008	4	0	0	0	0	1	0	1	0	0	0	0	1	0	1	0	0	0	0	500.25	0	20.6	0	0	0	61.9	10.13	0	9.38
1610	43397	2007-2008	3	0	0	0	0	0	1	0	0	0	0	0	1	0	1	0	0	0	0	0	326	9.5	14.8	0	0	74.67	8.39	0	4.35
1611	43398	2007-2008	6	0	0	0	0	1	1	1	0	0	0	0	1	1	1	0	0	0	1.25	1640.63	384.63	16.9	0	1.25	0.58	105.2	9.53	0.59	0.59
1612	43399	2007-2008	3	0	0	0	0	0	0	0	1	0	0	1	0	1	0	0	0	0	0	0	65	9	473.6	23	0	72.07	4.16	3.33	0.32
1613	43401	2007-2008	5	0	0	0	1	0	1	0	0	0	0	0	1	1	1	0	0	0	711.6	113	383	11.4	0	0	0	76.82	7.77	0	0
1614	43402	2007-2008	6	0	0	0	0	0	1	1	0	0	1	0	1	1	1	0	0	0	0	0	384.19	14.7	0	52	1.03	43.69	8.29	0	0.85
1615	43403	2007-2008	3	0	0	0	0	0	0	1	0	0	0	1	0	0	1	0	0	0	0	77.19	57.5	36	0	0	0	101.4	2.99	1.5	1.94
1616	43404	2007-2008	4	0	0	0	1	0	0	1	0	0	1	1	0	0	0	0	0	0	355.2	0	56.7	18.5	0	13.8	3.5	178.11	1.08	9.88	9.88
1617	43405	2007-2008	4	0	0	0	0	0	0	0	0	0	0	1	1	1	1	0	0	0	0	0	106.38	7.8	0	0	0	101.27	1.84	0	0
1618	43406	2007-2008	3	0	0	0	0	0	0	1	0	0	0	0	1	0	1	0	0	0	0	89	28.35	15.8	0	0	0	85.09	8.14	0	6.74
1619	43407	2007-2008	5	0	0	0	1	0	0	1	0	0	1	0	0	1	1	0	0	0	355.2	0	10.37	12.1	0	18.33	1.1	140.76	13.23	1.57	1.57
1620	43408	2007-2008	3	0	0	0	0	1	0	0	0	0	0	0	0	1	1	0	0	0	0	463.13	0	10.4	0	0	0.86	78.26	9.06	2.42	2.42
1621	43409	2007-2008	4	0	0	0	0	0	0	1	0	0	0	0	1	1	1	0	0	0	0	0	0	26.3	0	0	0.02	54.23	6.25	0	1.86
1622	43410	2007-2008	2	0	0	0	0	0	0	1	0	0	0	0	1	0	0	0	0	0	0	0	31	22.7	0	0	0.07	122.55	11.41	0	2.96
1623	43411	2007-2008	5	0	0	0	1	0	0	0	0	0	1	1	1	0	1	0	0	0	571.55	0	0	12.8	0	0	2.9	80.99	5.11	0	3.1
1624	43412	2007-2008	6	0	0	0	0	0	1	1	0	0	1	0	1	1	1	43.69	131.25	0	0	0	200.25	35.2	251.6	91.5	2.8	60.89	11.34	0	0
1625	43413	2007-2008	4	0	0	0	1	0	0	0	0	0	1	0	1	0	1	0	0	0	1420.8	0	38	7.4	0	0	1.38	63.06	4.7	1.05	3.5
1626	43414	2007-2008	5	0	0	0	0	0	0	0	0	0	1	1	1	1	1	0	0	0	0	10.81	0	11.8	0	0	1.43	43.26	1.81	0.23	0.23
1627	43415	2007-2008	3	0	0	0	0	0	0	1	0	0	0	1	1	0	0	0	0	0	355.2	0	66.94	17.7	0	27.6	0	161.55	4.75	0.72	4.19
1628	43416	2007-2008	6	0	0	0	0	0	0	0	0	1	1	1	1	1	1	0	168	0	0	0	0	7.8	0	175.5	1.58	18.01	3	0	0
1629	43417	2007-2008	2	0	0	0	0	0	0	0	0	0	0	0	1	0	1	0	0	0	0	0	39.61	3.3	0	0	0.26	34.59	4.55	0.99	2.29
1630	43418	2007-2008	5	0	0	0	0	0	1	1	0	0	0	1	1	0	1	0	0	0	0	0	292	18.2	0	0	0	61.73	3.01	0	2.46
1631	43419	2007-2008	7	0	1	0	0	0	1	1	0	0	1	0	1	1	1	0	212.5	0	46.5	0	140	12.3	0	0	0.83	94.51	8.51	0.28	1.24
1632	43420	2007-2008	4	0	0	0	0	0	0	0	0	0	0	1	1	1	1	0	0	0	0	0	21	3.8	0	0	0	30.88	1.26	0	0
1633	43423	2007-2008	7	0	0	0	0	0	1	1	0	1	1	0	1	1	1	0	0	0	0	0	221.12	12.1	0	352.63	2.01	44.39	7.51	0.4	0.4
1634	43424	2007-2008	2	0	0	0	0	0	0	1	0	0	0	0	0	0	1	0	0	0	0	0	26.1	12.9	0	0	0.08	60.09	4.48	4.94	4.94
1635	43425	2007-2008	6	0	0	0	0	0	1	1	0	1	1	1	1	0	0	0	0	0	0	0	220.22	14.1	0	157	0.89	110.09	1.6	0	4.23
1636	43427	2007-2008	5	0	0	0	0	0	1	0	0	0	0	1	1	1	1	0	0	0	0	0	441.75	9.5	0	0	0	58.54	3.17	0	1.41
1637	43428	2007-2008	4	0	1	0	0	0	1	1	0	0	0	0	0	1	0	0	662.5	0	0	0	1022	22	0	118.5	0.62	204.82	17.02	9.88	0
1638	43430	2007-2008	4	0	0	0	1	0	0	1	1	0	0	0	0	0	1	0	0	0	799.2	0	0	16.4	799.05	0	0	107.32	9.72	7.16	7.16
1639	43431	2007-2008	6	0	1	0	0	0	0	1	0	1	1	1	0	1	0	0	393.31	0	0	0	136.99	14.3	0	393.31	1.45	106.64	3.03	1.99	1.99
1640	43432	2007-2008	7	0	0	0	1	0	1	1	1	1	1	0	0	1	0	0	0	0	1065.6	0	778.5	39.3	518	471.84	1.92	184.07	12.25	1.77	2.2
1641	43433	2007-2008	9	1	0	0	0	0	0	1	1	1	1	1	1	1	1	217	0	0	306	0	92.4	27.8	355.2	306	1.31	76.75	1.8	0.62	0
1642	43434	2007-2008	4	0	0	0	0	0	0	0	0	0	0	1	1	1	1	0	0	0	0	0	0	3.1	0	0	0	23.07	2.02	0	0
1643	43435	2007-2008	6	1	0	0	0	0	0	1	0	1	0	0	1	1	1	211	0	0	153	0	112.38	32.2	0	153	0	82.68	7.05	0	0.22
1644	43436	2007-2008	4	0	0	0	0	0	0	0	0	0	0	1	1	1	1	0	0	0	0	0	122.15	8.4	0	0	0.57	36.19	2.84	0	0
1645	43437	2007-2008	4	0	0	0	0	0	0	0	0	0	0	1	1	1	1	0	0	0	0	0	12	7.1	0	0	0.01	26.83	3.26	0.49	0.49
1646	43438	2007-2008	5	0	0	0	1	0	0	0	0	0	0	1	1	1	1	0	0	0	710.4	0	0	2.8	0	9.17	0	20.34	2.8	0	0.28
1647	43439	2007-2008	6	0	0	0	0	0	1	1	1	0	0	1	1	0	1	0	0	0	0	0	257.99	16.1	858.4	18.33	0	101.67	3.93	0	3.55
1648	43440	2007-2008	4	0	0	0	0	0	1	1	0	0	0	0	1	0	1	0	0	0	327.8	0	202	14.4	0	0	0.29	131.69	8.4	0	3.87
1649	43441	2007-2008	6	0	0	0	1	0	0	0	0	1	1	1	1	1	0	0	0	0	503.2	0	0	7.5	192.4	165	1.91	46.05	1.79	0.34	0.34
1650	43442	2007-2008	4	0	0	0	0	0	1	0	0	0	0	1	1	0	1	0	0	0	0	0	191.06	5.9	0	0	0.25	57.01	4.01	0	2.24
1651	43443	2007-2008	4	0	0	0	0	0	1	0	1	1	0	0	0	0	1	0	0	0	0	0	259.72	8.8	518	191	0	85.09	5.56	2.76	2.76
1652	43444	2007-2008	6	0	0	0	0	0	0	0	1	0	1	1	1	1	1	0	0	0	0	0	86.21	10.2	947.2	0	0.96	55.19	3.63	0.83	0.83
1653	43445	2007-2008	4	0	0	0	0	0	0	1	0	1	0	0	1	1	0	0	0	0	193.7	0	115.5	30.6	0	232	0	132.75	15.93	0	0
1654	43446	2007-2008	5	0	0	0	0	0	0	0	0	0	1	1	1	1	1	0	0	0	0	0	45.63	12.8	0	0	0.92	55.97	4.07	0	0
1655	43447	2007-2008	7	0	0	0	0	0	1	1	1	1	0	0	1	1	1	0	0	0	0	0	136.5	13.2	1006.4	136.5	0	41.47	6.02	0	0
1656	43449	2007-2008	7	0	1	0	1	0	1	0	1	1	0	0	1	1	0	0	189.88	0	1894.4	0	170.41	12	1361.6	296.26	0	192.16	9.99	1.37	1.37
1657	43450	2007-2008	3	0	0	0	0	0	0	1	0	0	0	0	1	0	1	0	0	0	0	0	0	24.9	0	0	0.42	80.41	7.7	0	4.04
1658	43451	2007-2008	2	0	0	0	1	0	0	0	0	0	0	0	1	0	0	0	0	0	1894.4	0	0	7.8	0	0	0	224.04	5.7	0	24.04
1659	43452	2007-2008	2	0	0	0	0	0	0	0	0	0	0	1	1	0	0	0	80.5	0	216.35	0	109.41	6.8	0	0	0.48	40.04	2.09	0	3.36
1660	43453	2007-2008	3	0	0	0	0	0	0	1	0	1	0	0	0	0	1	0	0	0	357.6	0	70.73	21.6	0	279	0	107.29	10.68	3.74	7.96
1661	43455	2007-2008	4	0	0	0	0	0	0	0	0	0	0	1	1	1	1	0	0	0	0	0	0	4.3	0	0	0	12.42	3.33	0	2.56
1662	43456	2007-2008	5	0	0	0	0	0	1	0	1	0	0	1	1	0	1	0	0	0	0	0	327	12.1	858.4	0	0	159.34	4.08	0	5.91
1663	43457	2007-2008	4	0	1	0	0	0	0	0	0	1	0	1	0	1	0	0	217	0	148	0	15	9.9	0	217	0.37	50.21	3.85	1.98	0
1664	43458	2007-2008	7	0	1	0	0	0	0	0	0	1	1	1	1	1	1	0	172.13	0	0	0	0	7.4	0	204.75	1.23	26.5	3.22	0	0
1665	43459	2007-2008	6	0	0	0	0	0	1	0	1	1	0	0	1	1	1	0	0	0	0	0	338.91	8.2	429.2	234	0	54.41	5.19	0.33	0.33
1666	43460	2007-2008	5	0	0	0	0	0	1	1	0	0	0	0	1	1	1	0	0	0	0	0	200.18	18.4	325.6	2.29	0	60.06	7.23	0.49	1.2
1667	43462	2007-2008	5	0	0	0	0	0	0	1	0	0	1	1	1	0	1	0	0	0	0	0	58.75	24.6	0	0	1.47	67.55	3.45	0	7.15
1668	43463	2007-2008	6	0	0	0	0	0	1	1	0	0	1	0	1	1	1	0	0	0	0	37	596.33	45.4	0	104	1.44	70.67	15.3	0	0
1669	43464	2007-2008	9	0	0	0	1	0	1	1	0	1	1	1	1	1	1	0	46	25.63	858.4	0	236	29.4	0	181.79	2.36	70.52	1.8	0	0
1670	43465	2007-2008	4	0	0	0	0	0	1	1	0	0	0	0	1	1	0	0	0	0	0	0	252.26	14.1	0	0	0	165.93	7.48	0.73	0.73
1671	43466	2007-2008	5	0	0	0	0	0	0	1	0	0	0	1	1	1	1	0	0	0	251.6	0	0	14.1	0	0	0	37.69	3.51	0	0
1672	43467	2007-2008	4	0	0	0	0	0	0	0	0	0	1	1	1	1	0	0	0	0	0	0	132.35	11.4	0	104	2.78	70.58	3.41	0	0
1673	43469	2007-2008	6	0	0	0	0	0	1	1	0	0	1	0	1	1	1	0	0	0	0	0	190.5	17	0	0	1.8	93.6	6.04	0	0
1674	43472	2007-2008	3	0	0	0	0	0	0	1	0	0	0	0	0	1	1	0	0	0	0	0	0	18.3	0	0	0	60.18	7.28	2.66	2.66
1675	43474	2007-2008	5	0	0	0	1	0	0	0	0	0	0	1	1	1	1	0	0	0	458.8	0	115.04	4.2	0	0	0.52	32.26	3.77	0	0
1676	43475	2007-2008	4	0	0	0	0	0	1	1	0	0	0	0	0	1	1	0	0	0	0	0	449.5	20.2	429.2	0	0	94.7	15.3	2.97	1.71
1677	43476	2007-2008	3	0	0	0	1	0	0	1	0	0	1	0	0	0	0	0	0	0	1509.6	0	108.53	17.4	0	105	1.42	239.7	10.75	3.44	9.42
1678	43477	2007-2008	2	0	0	0	0	0	0	0	0	0	0	1	0	1	0	0	0	0	0	0	28.35	6.9	0	0	0	86.68	3.97	1.74	1.74
1679	43478	2007-2008	3	0	0	0	0	0	0	1	0	0	1	0	0	0	1	0	0	0	0	0	0	18.7	0	27.6	0.89	43.55	16.7	3.95	3.95
1680	43479	2007-2008	5	0	1	0	0	0	0	1	0	0	0	0	1	1	1	0	220.5	0	251.6	0	0	26.6	192.4	0	0	90.74	7.2	0	1.28
1681	43480	2007-2008	7	0	0	0	0	0	0	1	0	1	1	1	1	1	1	0	0	0	0	0	0	29.2	236.8	175.5	1	24.24	0	0	0
1682	43482	2007-2008	3	0	0	0	0	0	1	0	0	1	0	0	1	0	0	0	0	0	330	0	189	10.4	0	330	0	107.16	5.23	0	2.34
1683	43483	2007-2008	4	0	0	0	0	0	0	0	0	0	0	1	1	1	1	0	171	0	0	0	79.99	8.8	222	0	0	61.52	4.83	0	0
1684	43484	2007-2008	2	0	0	0	0	0	0	0	0	0	0	1	0	0	1	0	0	0	0	0	0	8	0	0	0	56.85	3.76	3.51	3.54
1685	43485	2007-2008	4	0	0	0	0	0	0	0	0	0	0	1	1	1	1	0	0	0	0	0	28.35	9.1	0	0	0.1	57.1	1.34	0	2.35
1686	43486	2007-2008	4	0	0	0	0	0	1	1	0	1	0	0	0	1	0	0	0	0	0	0	510.76	30	0	492.76	0	219.03	6	2.97	0
1687	43487	2007-2008	2	0	0	0	0	0	0	0	0	0	0	0	1	0	1	0	0	0	0	0	0	10.5	0	0	0.26	95.78	8.38	0.99	3.07
1688	43488	2007-2008	3	0	0	0	0	0	0	0	0	0	0	1	1	1	0	0	0	0	0	0	120	8.3	0	69	0.52	84.55	2.84	0	0
1689	43489	2007-2008	4	0	0	0	1	0	0	1	0	0	0	1	1	0	0	0	0	0	355.2	0	0	15.2	0	0	0.51	106.01	2.88	0	2.92
1690	43490	2007-2008	2	0	0	0	0	0	0	0	0	0	1	1	0	0	0	0	0	0	0	0	14.7	9.4	0	0	1.41	73.61	1.8	3.18	3.66
1691	43492	2007-2008	6	0	0	0	1	0	0	1	0	0	1	0	1	1	1	0	0	0	695.6	0	72	13.5	0	38	2.11	51.43	4.53	0	1.07
1692	43493	2007-2008	4	0	0	0	0	0	0	0	0	0	0	1	1	1	1	0	44	0	0	0	0	3.4	0	0	0.49	6.9	0.51	0	0
1693	43494	2007-2008	5	0	1	0	0	1	0	1	0	0	0	0	1	1	0	0	742	0	0	546.88	58.75	16.4	0	0	0	151.74	11.3	0	0
1694	43495	2007-2008	5	0	0	0	0	0	0	1	0	0	0	1	1	1	1	0	174.33	0	0	0	0	18.2	0	0	0.73	46.87	2.76	0	1.17
1695	43496	2007-2008	2	0	0	0	0	0	0	0	0	0	0	1	1	0	0	0	0	0	0	0	0	7.8	0	0	0	66.37	2.16	0	4.44
1696	43498	2007-2008	5	0	0	0	0	0	0	0	0	0	1	1	1	1	1	0	0	0	266.4	0	0	10.7	0	0	0.89	10.73	1.68	0	0
1697	43500	2007-2008	5	0	1	0	1	0	0	0	0	0	0	1	1	1	0	0	299.25	0	888	0	0	10	0	0	0	110.45	3.9	0.8	0.8
1698	43501	2007-2008	3	0	0	0	0	0	0	0	0	0	0	1	1	1	0	0	0	0	0	0	58.75	2.3	0	0	0	76.57	3.14	0	0
1699	43502	2007-2008	3	0	0	0	0	0	0	0	0	0	0	1	1	0	1	0	0	0	0	0	77.25	11.7	0	0	0.32	86.9	4.03	1.2	2.76
1700	43503	2007-2008	5	0	0	0	1	0	1	0	0	0	1	1	0	0	1	0	0	0	1154.4	0	544.25	6.2	0	0	0.89	50.98	3.78	1.43	3.7
1701	43504	2007-2008	4	0	0	0	0	0	1	1	0	0	0	0	1	0	1	0	0	0	0	0	641.11	16.8	177.6	0	0.29	89.37	9.32	0.3	2.4
1702	43505	2007-2008	6	0	0	0	0	0	1	1	0	0	1	0	1	1	1	29.13	0	0	192.4	0	712.75	32.7	0	82.5	1.13	131.9	9.57	0.45	1.52
1703	43506	2007-2008	1	0	0	0	0	0	0	0	0	1	0	0	0	0	0	0	0	0	0	0	60	6.1	0	383.13	0	101.81	6.73	2.76	6.17
1704	43507	2007-2008	6	0	0	0	0	0	1	1	0	0	1	0	1	1	1	0	0	0	0	0	307.31	18.4	0	0	0.96	50.12	5.9	0	0.54
1705	43508	2007-2008	2	0	0	0	0	0	0	0	0	0	0	1	1	0	0	0	0	0	0	0	0	10.6	0	0	0	73.15	0	0.23	9.53
1706	43510	2007-2008	4	0	0	0	0	0	0	0	0	0	0	1	1	1	1	0	0	0	0	0	24	7.2	0	13.75	0.51	53.38	2.99	0.99	0
1707	43511	2007-2008	3	0	0	0	0	0	1	1	0	0	0	0	0	0	1	0	0	0	177.6	0	149.77	13.9	0	5.21	0.51	66.88	8.44	2.22	2.22
1708	43512	2007-2008	3	0	0	0	0	0	0	0	0	0	1	0	0	1	1	0	0	0	0	0	28	11.8	0	0	1.52	66.08	5.89	1.61	1.61
1709	43513	2007-2008	5	0	0	0	0	0	1	1	0	0	1	0	0	1	1	52	0	0	0	0	261.79	21	0	0	1.55	64.67	7.85	1.77	1.77
1710	43514	2007-2008	6	0	1	0	0	0	1	0	0	0	0	1	1	1	1	0	427	0	59.2	0	177.43	10.5	0	0	0	35.21	4.88	0	0
1711	43517	2007-2008	5	0	1	0	0	0	0	1	0	0	0	0	1	1	1	0	190.5	0	207.2	0	130.63	18.4	0	0	0	32.53	9.01	0	0
1712	43518	2007-2008	3	0	0	0	0	0	0	0	0	0	0	0	1	1	1	0	0	0	0	0	64.06	11.4	0	119	0	86.58	9.03	0	1.76
1713	43520	2007-2008	6	0	0	0	1	0	1	0	0	0	0	1	1	1	1	0	0	0	355.2	0	263.5	7.1	0	0	0	31.73	1.79	0	1
1714	43521	2007-2008	3	0	0	0	0	0	0	0	0	0	0	0	1	1	1	0	0	0	0	0	28.35	9.9	0	0	0	69.57	4.99	0.36	0.36
1715	43523	2007-2008	3	0	0	0	0	0	1	1	0	1	0	0	0	0	0	0	0	0	0	0	450.83	12	0	276	0.52	76.83	6.29	3.93	3.93
1716	43524	2007-2008	6	0	0	0	0	0	1	1	0	1	1	0	1	0	1	0	0	0	0	0	180	18.2	251.6	138	2.27	78.07	6.8	0.66	2.94
1717	43526	2007-2008	4	0	0	0	0	0	0	0	0	0	0	1	1	1	1	0	0	0	0	0	78.33	2	0	0	0	32.96	3.49	0	0.89
1718	43527	2007-2008	2	0	0	0	0	0	0	1	0	0	0	0	0	0	1	0	11	0	312.9	86.5	67.5	33.1	103.6	0	0.77	128.02	6.99	4.09	4.09
1719	43528	2007-2008	5	0	0	0	0	0	0	1	0	0	0	1	1	1	1	0	0	0	0	0	0	78.3	0	0	0	72	0	0	0
1720	43529	2007-2008	2	0	0	0	0	0	0	0	1	0	0	1	0	0	0	0	0	0	0	0	0	7.6	1036	0	0	36.62	0.05	1.54	3.96
1721	43533	2007-2008	5	0	0	0	0	1	1	0	0	0	0	1	0	1	1	0	0	0	251.6	525	616.5	9.1	0	0	0	49.36	3.9	3.95	2.28
1722	43534	2007-2008	5	0	0	0	0	0	0	1	0	0	1	1	1	0	1	0	0	0	0	0	0	41.5	251.6	0	1.12	42.15	2.88	0	2.13
1723	43535	2007-2008	7	0	0	0	1	0	0	1	0	1	1	0	1	1	1	0	0	0	503.2	0	146.24	29.9	0	244.5	1.39	46.3	7.31	0.27	0.27
1724	43536	2007-2008	4	0	0	0	0	0	0	1	0	0	0	0	1	1	1	0	0	0	0	0	4.69	26	0	0	0.62	77.56	10.24	0	0
1725	43537	2007-2008	4	0	0	0	0	0	1	1	1	0	0	0	0	0	1	0	0	0	0	0	385	22.5	473.6	0	0	149.18	13.58	7.13	7.13
1726	43538	2007-2008	3	0	0	0	0	0	1	1	0	0	0	0	1	0	0	0	0	0	0	0	352.23	23.6	0	0	0.43	264.85	12.7	0.89	3.39
1727	43539	2007-2008	5	0	0	0	0	0	0	1	0	0	0	1	1	1	1	0	0	0	0	0	57.5	14.4	0	57.5	0.63	48.17	2.59	0	0
1728	43540	2007-2008	5	0	0	0	0	0	0	1	0	0	1	0	1	1	1	0	0	0	0	0	122.5	17.5	0	0	0.85	31.81	7.37	0	0
1729	43541	2007-2008	5	0	0	0	1	0	0	1	0	0	0	0	1	1	1	0	0	0	828.8	0	16.58	16.5	0	0	0	57.7	7.85	0.25	0.25
1730	43542	2007-2008	5	0	1	0	0	0	0	1	0	1	0	1	1	0	0	0	230.56	0	236.8	0	123	12.8	0	230.56	0	52.97	0	0	1.91
1731	43543	2007-2008	4	0	1	0	0	0	0	1	0	0	1	0	0	0	1	0	264.56	0	0	0	125.35	27	0	0	4.61	139.42	10.15	5.01	10.47
1732	43544	2007-2008	6	0	0	0	0	1	0	1	0	1	0	0	1	1	1	29.13	0	0	0	546.88	0	17	0	143	0	103.53	8.5	0	0.74
1733	43545	2007-2008	3	0	0	0	0	0	0	0	0	0	0	0	1	1	1	0	0	0	355.2	0	38.25	10.1	0	0	0.25	80.3	7.33	0	0
1734	43546	2007-2008	5	0	0	0	1	0	0	1	0	0	0	0	1	1	1	0	92	0	606.8	0	0	22.4	0	0	0.45	43.79	6.52	0	0
1735	43547	2007-2008	4	0	0	0	0	0	0	0	0	0	0	1	1	1	1	0	0	0	0	0	102.83	8.9	0	0	0.28	62.49	3.18	0.33	0.33
1736	43548	2007-2008	3	0	0	0	0	0	1	1	0	0	0	0	1	0	0	0	0	0	0	0	403.5	13.5	0	1.15	0	119.62	6.49	0.36	2.72
1737	43550	2007-2008	4	0	0	0	0	0	0	0	0	0	1	1	1	1	0	0	0	0	0	0	0	11.1	0	0	2.83	75.37	1.06	0	0
1738	43551	2007-2008	3	0	0	0	0	0	0	0	0	0	0	0	1	1	1	0	0	0	0	0	28.35	12.7	0	0	0	52.85	6.95	1.27	1.27
1739	43552	2007-2008	3	0	0	0	0	0	0	0	0	0	0	1	0	1	1	0	124	0	0	0	117.38	6.2	0	4.58	0	65.44	3.89	3.08	0.11
1740	43553	2007-2008	9	0	1	0	0	0	1	0	1	1	1	1	1	1	1	0	284.81	0	0	0	136.5	10	858.4	290.5	1.39	37.25	1.53	0	0
1741	43555	2007-2008	3	0	0	0	0	0	0	0	0	0	0	1	1	0	1	0	0	0	357.6	0	0	5.1	0	0	0	54.23	3.83	0	5.54
1742	43556	2007-2008	6	0	0	0	1	0	0	0	1	0	0	1	1	1	1	0	0	0	506.6	0	0	10.3	3108	0	0	50.5	4.79	0	0
1743	43557	2007-2008	4	0	0	0	0	0	1	0	0	0	0	1	0	1	1	0	0	0	0	0	301.06	9.9	0	0	0	52.96	3.93	1.54	1.54
1744	43558	2007-2008	5	0	0	0	0	0	0	1	0	0	1	1	0	1	1	0	0	0	251.6	0	28.35	18.8	0	121.5	0.98	40.02	3.5	5.93	0
1745	43559	2007-2008	5	0	0	0	0	0	1	1	0	0	0	0	1	1	1	0	0	0	0	0	267.71	11.7	0	0	0	34.94	6.74	0.06	0.06
1746	43560	2007-2008	3	0	0	0	0	0	1	0	0	0	0	0	1	0	1	0	0	0	0	0	278	8	0	0	0	78.83	8.34	0	7.28
1747	43561	2007-2008	8	0	0	0	1	0	0	1	0	1	1	1	1	1	1	0	44	0	355.2	0	0	31.3	0	249.19	2.94	37.39	2.41	0	0
1748	43562	2007-2008	6	0	0	0	0	0	1	1	0	1	0	0	1	1	1	0	0	0	0.9	0	743.18	37.2	0	515	0.51	72.75	19.6	0	1.47
1749	43564	2007-2008	4	0	0	0	0	0	1	1	0	1	0	0	1	0	0	0	0	0	0	0	538.67	33.1	0	226.29	0.44	188.92	13.99	1.03	2.7
1750	43565	2007-2008	6	1	0	0	0	1	1	1	0	0	0	0	1	1	0	174.75	0	0	349.31	540.31	196.5	26.4	0	0	0	119.11	6.19	0	0
1751	43567	2007-2008	4	0	1	0	0	0	0	1	0	0	0	0	1	0	1	0	293.63	0	288.6	0	0	13.6	0	0	0.76	26.43	6.05	0.99	2.41
1752	43568	2007-2008	2	0	0	0	0	1	0	0	0	0	0	0	1	0	0	0	0	0	0	494.4	48	6.1	0	0	0	111.53	6.13	0.9	11.55
1753	43569	2007-2008	4	0	0	0	0	0	0	1	0	0	0	0	1	1	1	0	0	0	0	0	24	18.8	0	0	0.28	42.77	5.95	0.99	0.99
1754	43570	2007-2008	8	0	0	0	1	1	0	1	0	1	1	1	1	0	1	0	0	0	547.6	609.38	79.81	11.9	0	248.63	1.52	52.55	1.53	0	2.34
1755	43571	2007-2008	1	0	0	0	0	0	0	1	0	0	0	0	0	0	0	0	0	0	0	0	141.38	19.3	0	4.58	0.85	143.51	9.81	2.47	7.9
1756	43572	2007-2008	7	0	0	0	1	1	1	0	0	0	0	1	1	1	1	0	0	0	506.6	2400	209.13	10.8	0	34.6	0.57	22.54	3.52	0	0
1757	43573	2007-2008	5	0	0	0	0	0	0	1	0	0	1	1	1	0	1	0	0	0	236.8	0	0	22.6	0	0	3.4	98.64	1.38	0	3.07
1758	43574	2007-2008	3	0	0	0	0	0	0	0	0	0	0	0	1	1	1	0	0	0	0	0	0	13.2	0	0	0	53.63	5.6	0.22	0.22
1759	43575	2007-2008	3	0	0	0	0	1	0	0	0	1	0	0	0	0	1	0	0	0	0.9	355.06	46	8.3	340.4	290.8	0.02	79.77	7.7	1.21	2.37
1760	43576	2007-2008	4	0	0	0	0	0	0	0	0	0	0	1	1	1	1	0	0	0	0	0	85	10.9	0	0	0.5	67.48	4.15	0.14	0.32
1761	43577	2007-2008	2	0	0	0	0	0	1	0	0	0	0	0	0	0	1	0	0	0	0	0	136.85	10.4	0	0	0	153.69	11.23	10.48	10.48
1762	43578	2007-2008	2	0	0	0	0	0	0	0	0	0	0	1	0	1	0	0	0	0	0	0	28	4.6	0	0	0	89.5	2.57	5.6	1.71
1763	43579	2007-2008	2	0	0	0	0	0	1	1	0	0	0	0	0	0	0	0	0	0	0	210	276	14	315.73	0	0	116.13	8.75	1.61	8.28
1764	43581	2007-2008	0	0	0	0	0	0	0	0	0	0	0	0	0	0	0	0	0	0	192.4	0	104.41	8.5	0	0	0.79	143.75	9.51	4.01	8.74
1765	43582	2007-2008	6	0	1	0	0	1	1	0	0	0	0	0	1	1	1	0	322.99	0	0	980.99	336.88	9.3	0	120	0	63.65	7.79	0	0
1766	43583	2007-2008	5	0	0	0	0	0	1	0	1	1	0	0	1	0	1	0	0	0	0	0	443.75	10.4	858.4	152	0	89.65	6.11	0.18	3.52
1767	43584	2007-2008	5	0	0	0	0	1	0	0	0	0	0	1	1	1	1	0	0	0	0	600	0	10.3	0	0	0	54.92	5.37	0.27	0.27
1768	43585	2007-2008	7	0	0	0	1	0	1	1	1	1	1	0	1	0	0	0	0	0	355.2	0	261.6	27.1	858.4	231	1.16	134.54	8.88	0.32	5.51
1769	43586	2007-2008	2	0	0	0	0	0	0	0	0	0	0	0	1	0	1	0	0	0	0	0	14.13	11.4	0	0	0.36	45.79	7.21	0	3.95
1770	43587	2007-2008	2	0	0	0	0	0	1	1	0	0	0	0	0	0	0	0	0	0	0	0	318.33	16.7	0	75.71	0	193.61	11.92	4.27	4.27
1771	43588	2007-2008	3	0	0	0	0	0	0	0	0	0	0	1	0	1	1	0	0	0	0	0	21	6.8	0	0	0	50.97	3.52	1.69	1.69
1772	43590	2007-2008	3	0	0	0	0	0	0	1	0	0	0	1	0	0	1	0	0	0	355.2	0	65.6	17.6	429.2	0	0	70.44	2.74	2.71	8.22
1773	43592	2007-2008	4	0	0	0	0	0	0	0	1	0	0	1	1	1	0	0	0	0	0	0	0	4.4	1406	2.4	0	48.22	4.05	0	1.61
1774	43593	2007-2008	5	0	0	0	1	0	0	1	0	0	1	1	0	1	0	0	0	0	621.6	158.13	0	20.4	0	0	1.44	87.98	1.68	2.54	0
1775	43594	2007-2008	1	0	0	0	0	0	0	0	0	0	0	1	0	0	0	0	0	0	155.1	0	14.7	12.8	0	0	0	113.16	2.59	2.9	2.9
1776	43595	2007-2008	6	0	0	0	0	0	1	0	0	1	1	0	1	1	1	0	0	0	0	0	319.98	8.3	192.4	263.25	1.5	54.1	9.59	0	0
1777	43597	2007-2008	4	0	0	0	0	0	0	0	0	0	0	1	1	1	1	0	0	0	0	0	0	5.3	0	0	0	18.39	0	0	0
1778	43599	2007-2008	6	0	0	0	0	0	1	1	0	0	1	1	0	1	1	0	0	0	0	0	530.25	13	0	0	1.13	50.54	0.96	2.22	0
1779	43600	2007-2008	6	0	0	0	1	0	1	1	0	0	0	1	1	1	0	0	0	0	754.8	0	186.26	16.6	0	0	0.57	118.87	5.1	0.34	0.34
1780	43601	2007-2008	3	0	0	0	0	0	0	1	0	0	0	0	1	1	0	0	0	0	0	0	60	12.8	340.4	60	0.78	72.81	4.94	0	0
1781	43602	2007-2008	7	0	0	0	0	0	1	1	1	0	1	1	0	1	1	0	0	0	0	0	347.1	15.1	473.6	0	1.35	85.8	1.17	1.83	0
1782	43603	2007-2008	7	0	0	0	0	0	1	1	0	0	1	1	1	1	1	0	0	0	0	0	258	26.4	0	0	3.95	65.47	2.46	0	1.16
1783	43604	2007-2008	7	0	1	0	0	0	1	0	1	1	1	0	1	0	1	0	451.31	0	0	0	175.75	11.4	592	256	1.21	90.53	5.79	0.67	5.38
1784	43605	2007-2008	3	0	0	0	0	0	0	0	0	0	0	0	1	1	1	0	0	0	0	0	78	11.2	0	57.6	0.51	65.86	9.33	0.18	0.18
1785	43606	2007-2008	7	0	1	0	0	0	0	1	0	0	1	1	1	1	1	0	297.68	0	238.4	0	0	12.3	177.6	0	1.81	27.24	1.23	0	0
1786	43607	2007-2008	5	0	0	0	0	0	0	0	1	0	0	1	1	1	1	0	0	0	0	0	37.88	8.7	1080.4	0	0	47.16	2.74	0	0.6
1787	43610	2007-2008	6	0	0	0	1	0	0	1	1	0	0	0	1	1	1	20	0	0	1420.8	0	34.75	24.1	518	13.6	0.35	104.14	19.17	0	1.63
1788	43611	2007-2008	7	0	0	0	0	1	1	1	0	0	1	0	1	1	1	0	0	0	0	277.88	322.12	17.5	0	0	0.96	81.23	6.88	0	0
1789	43612	2007-2008	4	0	0	0	1	0	0	0	0	0	0	1	1	1	0	0	0	0	384.8	0	42.76	4.6	0	0	0	53.25	2.79	0.45	0.45
1790	43613	2007-2008	4	0	0	0	0	0	0	1	0	0	0	0	1	1	1	0	0	0	0	0	71.63	20	0	0	0	101.45	10.36	1.26	1.26
1791	43614	2007-2008	7	0	0	0	1	0	1	1	0	1	0	0	1	1	1	0	0	0	754.8	0	228.66	13.6	0	208	0	100.77	11.16	0	0
1792	43615	2007-2008	5	0	0	0	0	0	0	1	0	0	1	1	0	1	1	0	0	0	238.4	0	133.35	21.6	0	0	1.7	41.61	4.73	3.95	0
1793	43616	2007-2008	6	0	0	0	0	1	1	0	0	0	0	1	1	1	1	0	0	0	0	300	154.75	10.9	0	0	0	83.62	3.83	0	1.26
1794	43617	2007-2008	3	0	0	0	1	0	0	0	0	0	0	0	0	1	1	0	0	0	1072.8	0	42	5	0	91.88	0.51	100.56	7.25	2.97	0
1795	43618	2007-2008	4	0	0	0	0	0	0	0	0	0	0	1	1	1	1	0	0	0	5.07	0	119	6	0	20	0	30.54	2.96	0	0
1796	43619	2007-2008	4	0	0	0	0	0	0	0	0	0	0	1	1	1	1	0	0	0	0	0	34	6.5	0	0	0.24	44.47	2.77	0.62	0.62
1797	43621	2007-2008	5	0	0	0	1	0	1	0	0	0	0	1	1	0	1	0	0	0	715.2	0	528.35	10.5	0	0	0	73.37	4.83	0	4.38
1798	43622	2007-2008	7	0	0	0	0	0	1	1	0	0	1	1	1	1	1	0	0	0	0	0	173	15.1	0	104	1.33	72.16	3.29	0	0
1799	43623	2007-2008	5	0	0	0	0	0	1	1	0	0	1	0	1	0	1	0	0	0	0	0	858.67	26.5	0	0	2.29	103.9	8.47	0.97	2.92
1800	43624	2007-2008	2	0	0	0	0	0	1	1	0	0	0	0	0	0	0	0	0	0	357.6	0	210	15.9	0	0	0	182.56	8.46	5.63	8.88
1801	43625	2007-2008	3	0	0	0	0	0	0	1	0	0	0	0	1	0	1	0	0	0	0	0	99	21.3	0	0	0	96.4	11.44	0	4.19
1802	43626	2007-2008	5	0	0	0	0	0	1	1	0	0	0	1	1	0	1	0	0	0	0	0	215.11	16	0	0	0.51	57.61	3.89	0.37	2.34
1803	43628	2007-2008	5	0	0	0	0	0	0	1	0	0	1	1	0	1	1	0	0	0	0	0	98	13.5	0	0	2.14	46.64	3.3	1.98	0
1804	43629	2007-2008	7	0	0	0	1	0	1	1	0	0	1	0	1	1	1	0	0	0	640.7	0	676.38	34.4	0	0	2.54	152.35	14.84	0	0
1805	43630	2007-2008	5	0	0	0	0	0	1	1	0	0	1	0	1	0	1	0	0	0	0	0	988.31	20.4	0	0	1.62	109.55	8.5	0	4.35
1806	43631	2007-2008	1	0	0	0	0	0	0	0	0	0	0	0	0	0	1	0	0	0	0	0	115	11	0	0	0.53	65.7	7.68	1.2	2.99
1807	43632	2007-2008	7	0	0	0	0	0	0	1	0	1	1	1	1	1	1	0	0	0	311.6	0	56.7	12.2	0	164	0.93	36.71	0.46	0	0
1808	43633	2007-2008	5	0	0	0	0	0	0	1	0	0	1	0	1	1	1	0	0	0	0	0	0	16.6	369.85	0	1.6	56.43	6.59	0	0
1809	43634	2007-2008	5	0	0	0	0	1	0	1	0	0	0	1	1	0	1	0	0	0	0	262.63	10	27.7	0	0	0.36	81.74	4.15	0	3.9
1810	43635	2007-2008	5	0	0	0	1	0	0	0	0	1	0	1	1	1	0	0	0	0	473.6	0	0	5.5	0	221	0.48	46.5	3.24	0	0
1811	43636	2007-2008	6	0	0	0	0	1	0	1	0	0	1	0	1	1	1	0	0	0	0	328.13	119.3	48.7	0	0	3.2	126.2	9.46	0	0
1812	43637	2007-2008	5	0	0	0	0	0	0	1	0	0	1	0	1	1	1	0	0	0	0	0	99.38	27.5	0	0	0.9	139.94	14.14	0	1.77
1813	43639	2007-2008	5	0	0	0	0	0	0	1	0	0	0	1	1	1	1	0	0	0	357.6	0	76.95	24.2	0	0	0.48	64.5	2.34	0	0
1814	43640	2007-2008	2	0	0	0	0	0	0	0	0	0	1	0	0	0	1	0	0	0	0	0	23	11.6	0	5.21	1.53	83.6	7.23	23.45	3.69
1815	43641	2007-2008	5	0	0	0	0	0	1	0	1	1	0	0	1	0	1	0	0	0	0	0	415.69	10.7	858.4	143	0	74.57	6.15	0	2.05
1816	43642	2007-2008	4	0	0	0	0	0	1	0	0	0	0	1	1	0	1	0	0	0	0	0	382.75	11.2	0	0	0	124.98	4.18	1.15	14.45
1817	43643	2007-2008	4	0	1	0	0	0	0	0	0	0	0	1	0	1	1	0	344	0	0	0	0	11.6	0	0	0.13	37.61	3.62	1.99	1.99
1818	43644	2007-2008	2	0	0	0	0	0	0	1	0	0	0	0	1	0	0	0	0	0	0.45	0	0	16.8	0	0	0	78.05	7.34	0	3.34
1819	43645	2007-2008	6	0	0	0	0	0	0	1	0	0	1	1	1	1	1	0	0	0	0	0	22	16.2	0	0	1.45	13.11	1.79	0	0
1820	43646	2007-2008	3	1	0	0	0	0	0	1	0	0	0	0	0	0	1	100.5	0	0	0	0	59.85	23.7	429.2	1.85	0	84.37	6.23	1.98	4.25
1821	43647	2007-2008	4	0	0	0	0	0	0	0	0	0	0	1	1	1	1	0	0	0	0	0	89.06	4.5	0	0	0	44.82	2.82	0.19	0.19
1822	43648	2007-2008	4	0	0	0	0	0	0	1	0	0	0	0	1	1	1	0	0	0	0	0	42	19.7	0	0	0.43	54.53	6.74	0	1.47
1823	43650	2007-2008	2	0	0	0	0	0	0	0	0	0	0	0	0	1	1	0	0	0	0	0	17.5	7.4	0	0	0.27	47.33	5.78	1.75	1.75
1824	43651	2007-2008	3	0	0	0	0	0	0	0	0	0	0	0	1	1	1	0	0	0	0	0	0	8	0	0	0	34.56	5.43	0.14	0.14
1825	43653	2007-2008	5	0	0	0	1	0	0	0	0	0	0	1	1	1	1	0	0	0	947.2	0	48.46	7.7	0	0	0.25	40.3	4.56	0	0
1826	43654	2007-2008	4	0	0	0	1	0	0	1	0	0	0	1	0	0	1	0	0	0	828.8	0	72	14.6	0	9.88	0	114.72	4.98	2.73	6.47
1827	43656	2007-2008	6	0	0	0	0	0	1	0	1	1	1	1	1	0	0	0	0	0	0	0	187.38	9	621.6	166.38	0.88	122.54	4.67	0.79	6.1
1828	43658	2007-2008	3	0	0	0	0	0	0	0	0	0	0	1	0	1	1	0	0	0	0	0	0	10.9	148	12	0	67.54	3.44	1.61	1.61
1829	43659	2007-2008	4	0	0	0	0	0	0	1	0	0	1	0	1	0	1	0	0	0	0	0	0	15.8	14.8	0	2.03	66.78	5.58	0	5.88
1830	43660	2007-2008	1	0	0	0	0	0	0	0	0	0	0	0	0	0	1	0	0	0	0	0	46	7.3	0	46	0	67.1	5.94	3.18	6.22
1831	43661	2007-2008	1	0	0	0	0	0	0	0	0	0	0	0	1	0	0	0	138	0	0	0	75.16	9.1	0	0	0	56.33	4.39	0	2.02
1832	43662	2007-2008	5	0	0	0	1	0	0	0	0	0	1	1	1	0	1	0	0	0	532.8	0	57.98	10.8	0	4.58	2.88	39.96	1.11	0	2.28
1833	43663	2007-2008	6	0	0	0	0	0	0	1	0	0	1	1	1	1	1	0	0	0	0	0	0	15.8	0	0	1.84	27.46	3.56	0	0
1834	43666	2007-2008	5	0	1	0	0	0	0	1	0	0	0	1	1	0	1	0	326.81	0	0	0	0	13.4	0	0	0.28	82.26	4.25	0.34	3.02
1835	43667	2007-2008	1	0	0	0	0	0	0	0	0	0	0	1	0	0	0	0	0	0	0	70	6.67	12.1	0	0	0.64	96.75	2.99	2.32	3.62
1836	43669	2007-2008	8	0	1	0	0	0	1	1	0	1	1	0	1	1	1	0	243	0	0	0	321	26	0	248.63	1.39	81.03	9.13	0	2.36
1837	43670	2007-2008	4	0	0	0	0	0	0	0	0	0	0	1	1	1	1	0	0	0	0	0	15.75	1.4	0	0	0	21.72	1.95	0	1.7
1838	43671	2007-2008	7	0	0	0	1	0	0	0	1	0	1	1	1	1	1	0	0	0	503.2	0	0	12.3	666	0	0.95	85.07	1.22	0	0
1839	43672	2007-2008	9	0	0	0	0	0	1	1	1	1	1	1	1	1	1	0	44	0	0	46.66	406.68	30.3	592	248.63	1.39	87.13	0.19	0	0
1840	43673	2007-2008	3	0	0	0	0	0	0	0	0	0	0	1	1	1	0	0	0	0	0	0	0	4	0	0	0	37.15	0	0	0
1841	43674	2007-2008	1	0	0	0	0	0	0	1	0	0	0	0	0	0	0	0	0	0	0	0	0	18.4	0	0	0.7	168.14	11.21	3.72	8.16
1842	43675	2007-2008	3	0	0	0	0	0	0	0	0	0	1	1	0	0	1	0	0	0	0	154.38	78.5	12.1	0	0	1.31	76.65	5.08	3	4.7
1843	43677	2007-2008	2	0	0	0	0	0	0	1	0	0	0	0	1	0	0	0	0	0	0	0	53.4	13.8	0	0	0	143.15	6.17	0.48	3.24
1844	43678	2007-2008	5	0	0	0	1	0	1	1	0	0	0	0	1	0	1	0	0	0	1065.6	0	802	25.4	0	0	0.57	125.57	15.22	0	5.58
1845	43679	2007-2008	5	0	0	0	1	0	0	1	1	0	0	0	1	0	1	0	0	0	710.4	0	138.67	21	1036	138.67	0.47	60.19	10.06	0	2.92
1846	43680	2007-2008	3	0	0	0	0	0	0	0	0	0	0	1	1	1	0	0	0	0	119.2	0	20.31	10.3	0	0	0.25	57.63	2.22	0	0
1847	43681	2007-2008	4	0	0	0	0	0	0	0	0	0	0	1	1	1	1	0	0	0	0	0	10.5	7.8	0	0	0.3	25.62	2.09	0	1.07
1848	43682	2007-2008	4	0	0	0	0	0	0	0	0	1	1	1	0	1	0	0	0	0	192.4	0	88.38	10.3	0	143.63	1.46	68.83	2.29	1.66	0
1849	43683	2007-2008	1	0	0	0	0	0	0	0	0	0	0	0	0	0	1	0	0	0	0	0	63	13.3	0	0	0	192.96	13.56	4.63	11.44
1850	43684	2007-2008	7	0	0	0	0	1	0	1	0	0	1	1	1	1	1	0	0	0	251.6	227.06	0	21	0	14.63	2.58	42.74	1.27	0	0.29
1851	43685	2007-2008	1	0	0	0	0	0	0	0	0	0	0	0	1	0	0	0	0	0	0	0	66.78	7	0	0	0	99.72	4.58	0	4.94
1852	43688	2007-2008	4	0	0	0	0	0	0	0	0	0	0	1	1	1	1	0	0	0	288.6	0	120.97	11	0	69.33	0.51	40.82	4.28	0	0
1853	43689	2007-2008	4	0	0	0	1	0	0	0	0	0	0	0	1	1	1	0	0	0	606.8	0	75	12	355.2	0	0	70.71	7.42	0.88	0.88
1854	43690	2007-2008	4	0	0	0	0	0	0	0	0	0	0	1	1	1	1	0	0	0	148	0	0	11.9	0	0	0.34	35.94	0.43	0.36	0.36
1855	43691	2007-2008	5	0	0	0	0	0	0	1	0	0	1	0	1	1	1	0	0	0	296.89	0	70.95	19.4	0	0	4.02	71.07	6.78	0	0
1856	43692	2007-2008	4	0	0	0	0	0	0	0	0	0	0	1	1	1	1	0	0	0	0	0	0	0.8	0	0	0	5.06	1.74	0	0
1857	43695	2007-2008	5	0	0	0	1	0	1	1	0	0	0	0	0	1	1	0	0	0	518	0	612.55	24.7	0	0	0.48	155.98	9.33	1.54	1.54
1858	43696	2007-2008	4	0	0	0	0	0	0	0	0	0	0	1	1	1	1	0	0	0	0	0	12	12.3	0	0	0.27	71.46	1.43	0	0
1859	43697	2007-2008	5	0	0	0	0	0	0	1	0	0	1	1	1	1	0	0	0	0	192.4	0	0	21.7	0	129.48	3.02	129.45	4.53	0.27	0.95
1860	43698	2007-2008	3	0	0	0	0	0	0	0	0	0	0	1	1	1	0	0	0	0	0	0	18.43	2.5	0	0	0.33	82.41	0.65	0.04	0.04
1861	43699	2007-2008	5	0	0	0	0	0	1	1	0	0	1	0	1	0	1	0	0	0	0	0	386	41.4	0	0	2.66	98.19	7.03	0	4.49
1862	43700	2007-2008	6	0	0	0	0	0	0	1	0	0	1	1	1	1	1	0	0	0	0	0	0	15.9	0	0	3.24	25.67	5.32	0	0
1863	43701	2007-2008	1	0	0	0	0	0	0	0	0	0	0	1	0	0	0	0	0	0	0	0	117.5	10.7	207.2	0	0	93.45	3.39	3.09	3.09
1864	43702	2007-2008	4	0	0	0	0	0	0	0	1	0	0	1	1	1	0	0	0	0	118.4	0	0	1.6	429.2	0	0	23.07	1.22	0	0
1865	43704	2007-2008	5	0	0	0	0	0	0	0	0	0	1	1	1	1	1	0	0	0	0	0	0	11.1	0	0	2.16	53.13	2.88	0	0
1866	43705	2007-2008	2	0	0	0	0	0	0	0	0	0	0	1	1	0	0	0	0	0	192.4	0	27.96	8.9	0	0	0.48	61.62	1.74	0	3.02
1867	43706	2007-2008	4	0	0	0	0	0	0	1	0	0	0	1	1	0	1	0	0	0	0	0	0	16.2	0	0	0.43	39.13	3.24	0	2.39
1868	43707	2007-2008	4	0	0	0	0	1	1	1	0	0	0	0	0	0	1	0	0	0	0	345	448	22.7	0	0	0	119.9	14.08	2.03	5.66
1869	43708	2007-2008	6	1	0	0	0	1	1	1	0	0	0	0	1	0	1	116.5	0	0	5.55	324.19	874.25	36.8	0	0	0	128.2	12.62	0	5.11
1870	43709	2007-2008	5	0	0	0	0	0	1	1	0	0	0	0	1	1	1	0	0	0	355.2	0	243.26	16.4	0	0	0	116.37	10.71	0	0
1871	43710	2007-2008	4	0	0	0	0	0	0	1	0	1	0	0	0	1	1	0	0	0	0	0	97	15.3	0	558	0	100.4	14.19	1.98	1.98
1872	43711	2007-2008	5	0	0	0	0	0	0	1	0	1	0	0	1	1	1	0	0	0	0	77.88	27.66	18.6	0	474	0.29	41.95	8.37	0	0
1873	43712	2007-2008	4	0	0	0	0	0	0	0	0	0	0	1	1	1	1	0	0	0	0	56.5	0	2.9	0	0	0.06	33.91	1.66	0.8	0.8
1874	43713	2007-2008	4	0	0	0	0	0	0	0	0	0	0	1	1	1	1	14.56	0	0	0	0	0	7.2	296	0	0	27.68	2.98	0	0
1875	43714	2007-2008	5	0	0	0	0	0	0	0	0	0	1	1	1	1	1	0	0	0	0	0	11.75	12.8	0	31	1.95	59.94	2.25	0	1.17
1876	43715	2007-2008	3	0	0	0	0	0	0	1	0	0	0	0	0	1	1	0	0	0	0	0	39	20.1	0	2.29	0	91.21	6.31	1.86	0
1877	43716	2007-2008	4	0	0	0	0	0	0	1	1	0	0	0	1	0	1	0	0	0	251.6	0	84	20.6	1894.4	0	0	85.78	9.58	0.77	8.36
1878	43717	2007-2008	4	0	0	0	1	0	0	0	0	1	0	1	1	0	0	0	0	0	613.3	0	0	7.6	0	360	0	91.98	4.84	0.21	3.73
1879	43718	2007-2008	2	0	0	0	0	0	0	1	0	0	0	0	0	0	1	0	0	0	0	0	0	15.4	0	0	0	113.13	10.43	10.69	12.82
1880	43719	2007-2008	3	0	0	0	0	0	0	0	0	0	0	0	1	1	1	0	0	0	0	0	28	8.4	0	0	0.4	63.72	6.65	0	0
1881	43720	2007-2008	4	0	0	0	1	0	1	0	0	1	0	0	0	1	0	0	0	0	1302.4	0	368	8.6	0	249	0.22	112.53	9.97	6.66	1.24
1882	43721	2007-2008	4	0	0	0	0	0	0	0	0	0	0	1	1	1	1	0	0	0	0	0	0	5.2	0	0	0	19.03	3	0	0
1883	43723	2007-2008	6	0	0	0	0	0	1	1	0	0	0	1	1	1	1	0	0	0	178.8	46.66	247.08	17.1	0	0	0	80.58	1.82	0	1.6
1884	43724	2007-2008	4	0	0	0	0	0	0	0	0	0	0	1	1	1	1	0	0	0	0	0	62.2	1.8	0	0	0	13.75	1.58	0.12	0.12
1885	43725	2007-2008	3	0	0	0	0	0	0	0	0	1	0	1	0	0	1	0	0	0	0	0	39.38	4.5	0	143	0.4	58.75	4.84	3.56	3.56
1886	43726	2007-2008	5	0	0	0	0	0	0	0	0	0	1	1	1	1	1	0	0	0	0	0	0	8.7	0	0	0.82	18.57	1.77	0	0
1887	43727	2007-2008	5	0	0	0	0	0	1	1	0	0	0	0	1	1	1	0	0	0	266.4	0	153.13	18.6	0	0	0	64.11	8.83	0	0
1888	43728	2007-2008	3	0	0	0	0	0	1	0	0	0	0	1	1	0	0	0	0	0	0	0	229.85	2.3	0	0	0	109.43	0	0	8.78
1889	43729	2007-2008	4	0	0	0	0	0	0	0	0	0	0	1	1	1	1	0	0	0	0	0	113	7	0	0	0	57.33	3.24	0.17	1.64
1890	43731	2007-2008	5	0	0	0	1	0	1	1	0	0	0	0	1	0	1	0	0	0	2131.2	0	350.87	15.3	0	0	0	129.06	4.58	0	8.92
1891	43732	2007-2008	5	0	0	0	0	0	1	1	0	0	1	0	0	1	1	0	0	0	0	0	383.01	15	0	0	2.08	88.95	8.2	4.65	0
1892	43735	2007-2008	4	0	0	0	0	0	1	1	0	0	0	0	1	1	0	0	0	0	0	0	243	14.8	0	0	0	166.21	13.99	0.54	2.42
1893	43736	2007-2008	4	0	0	0	1	0	0	0	0	0	0	0	1	1	1	0	0	0	518	0	99	9.8	0	0	0	38.36	4.95	0.34	1.3
1894	43737	2007-2008	3	0	0	0	0	0	1	0	0	0	0	0	1	1	0	0	0	0	0	0	503.08	9.6	0	0	0	82.99	8.1	0	0
1895	43738	2007-2008	4	0	1	0	0	0	0	0	0	0	0	0	1	1	1	0	259.25	0	59.6	0	0	9.1	118.4	0	0	16.07	6.95	0	0
1896	43740	2007-2008	2	0	0	0	0	0	0	0	0	0	1	0	0	0	1	0	0	0	0	47.44	48.25	8.9	236.8	48.25	0.88	67.3	5.39	1.94	1.94
1897	43741	2007-2008	6	0	1	0	0	0	0	1	0	1	0	0	1	1	1	0	630.38	0	0	0	88.47	19.4	0	663.88	0	87.5	11.13	0	1.51
1898	43742	2007-2008	5	0	0	0	1	0	1	0	0	0	0	1	1	1	0	0	0	0	592	0	169	4.2	0	0	0	50.84	4.28	0.23	0.23
1899	43743	2007-2008	6	0	0	0	0	0	0	0	0	1	1	1	1	1	1	0	0	0	251.6	0	28.35	9.7	0	330	2.55	44.21	1.83	0.06	0.06
1900	43744	2007-2008	5	0	1	0	0	0	1	1	0	0	0	0	1	1	0	0	212.5	0	0	0	344.29	15	0	0	0	198.19	6.82	0	1.15
1901	43745	2007-2008	4	0	0	0	0	0	0	0	0	0	0	1	1	1	1	0	0	0	0	0	26.25	7.1	0	0	0.2	29.23	2.67	0	0
1902	43747	2007-2008	2	0	0	0	0	0	0	1	0	0	0	0	0	0	1	0	0	0	268.2	100.13	59.85	25.8	0	30.56	0	144.2	11.42	1.91	5.19
1903	43748	2007-2008	8	0	1	0	0	0	1	1	0	0	1	1	1	1	1	0	171	0	192.4	0	171	16	325.6	0	1.86	31.92	4.01	0	0
1904	43749	2007-2008	3	0	0	0	1	0	0	0	0	0	0	0	1	0	1	0	0	0	800.34	0	0	4.5	0	0	0	45.87	5.81	0	2.99
1905	43750	2007-2008	1	0	0	0	0	0	0	0	1	0	0	0	0	0	0	0	0	0	0	0	84	8.8	518	82	0	139.54	5.62	3.23	8.62
1906	43751	2007-2008	3	0	0	0	0	0	0	0	0	0	0	0	1	1	1	0	0	0	0	0	102.97	5.2	0	0	0	31.92	7.1	0.14	0.33
1907	43753	2007-2008	4	0	0	0	0	0	0	1	0	0	0	0	1	1	1	0	0	0	177.6	0	0	18.9	0	0	0.43	81.04	10.79	0	0
1908	43754	2007-2008	3	0	0	0	0	0	0	0	0	0	0	0	1	1	1	0	0	0	0	0	140	13.2	0	71.5	0	70.02	6.76	0	0
1909	43755	2007-2008	1	0	0	0	0	0	0	0	0	0	0	0	0	0	1	0	0	0	0	0	28.35	8.6	272.32	1.15	0	78.64	5.97	1.99	4.83
1910	43756	2007-2008	5	0	0	0	0	0	0	1	0	0	0	1	1	1	1	0	0	0	0	133.5	0	28.9	0	0	0	54.15	5.13	0	1.26
1911	43757	2007-2008	4	0	0	0	0	0	0	0	0	0	0	1	1	1	1	0	0	0	0	0	0	8.4	0	0	0	41.91	2.21	0	0
1912	43758	2007-2008	4	0	0	0	1	0	0	1	0	0	0	1	1	0	0	0	0	0	1065.6	0	21	14.6	0	4.58	0.78	102.27	2.61	0	5.84
1913	43759	2007-2008	5	0	0	0	0	0	1	1	0	1	0	0	1	1	0	0	0	0	0	0	548.59	15.7	0	295.97	0	144.13	11.78	0	1.88
1914	43760	2007-2008	7	0	0	0	0	1	0	0	0	1	1	1	1	1	1	0	0	0	0	437.51	37.66	7.1	0	227.02	1.01	23.67	0.7	0	0
1915	43761	2007-2008	4	0	0	0	0	0	0	0	0	0	0	1	1	1	1	0	0	0	0	0	0	7.1	0	0	0	35.75	2.33	0	0
1916	43763	2007-2008	4	0	0	0	0	0	0	1	0	0	0	0	1	1	1	0	0	0	0	0	42.38	26.1	0	4.58	0.4	125.7	14.05	0	0
1917	43764	2007-2008	7	0	0	0	0	1	0	1	0	1	1	0	1	1	1	0	0	0	0	632.94	62.7	17.3	0	527.8	2.01	116.53	5.06	0	0
1918	43767	2007-2008	6	0	0	0	0	0	1	1	0	0	1	1	0	1	1	0	0	0	0	0	179.75	20.1	0	0	1.04	40.54	1.38	1.48	1.48
1919	43768	2007-2008	5	0	0	0	1	0	1	0	0	0	0	1	1	1	0	0	0	0	577.2	0	268.44	8.7	0	0	0.79	58.16	3.95	0	0.83
1920	43769	2007-2008	4	0	0	0	0	0	0	0	0	0	0	1	1	1	1	0	0	0	0	0	18.83	5.6	251.6	0	0	12.54	0.49	0	0
1921	43770	2007-2008	9	0	0	0	1	0	1	1	0	1	1	1	1	1	1	0	60	42.25	577.2	0	288.7	39.8	0	535.94	4.65	126.68	2.27	0	0
1922	43771	2007-2008	5	0	0	0	1	0	1	1	1	0	0	0	1	0	0	0	0	0	710.4	0	297	20.1	754.8	0	0	115.97	9.34	0	5.66
1923	43772	2007-2008	6	0	0	0	1	0	1	1	1	0	1	0	0	0	1	0	0	0	710.4	0	506.41	25.8	473.6	0	0.95	121.74	10.44	1.53	1.9
1924	43773	2007-2008	3	0	0	0	1	0	0	1	0	0	0	0	0	0	1	0	0	0	577.6	0	53.73	26.4	355.2	0	0.45	60.13	8.55	4.95	6.4
1925	43774	2007-2008	5	0	0	0	0	0	0	1	0	0	0	1	1	1	1	0	0	0	0	0	33.75	16.5	0	0	0.17	29.99	3.59	0	0
1926	43775	2007-2008	3	0	0	0	0	0	1	1	1	0	0	0	0	0	0	0	0	0	0	0	266	15.5	1716.8	10.5	0.53	90.05	8.07	3.46	3.46
1927	43776	2007-2008	5	0	0	0	1	0	0	1	0	0	0	1	1	1	0	0	0	0	962	105	0	19.4	0	0	0	109.48	1.79	0	0.31
1928	43777	2007-2008	3	0	0	0	0	0	1	1	0	0	0	0	0	0	1	0	0	0	0	0	289	17.2	0	136.5	0.34	134.54	12.7	3.21	5.29
1929	43778	2007-2008	5	0	0	0	1	0	0	0	0	0	1	0	1	1	1	0	0	0	1900.8	0	0	7.6	0	0	0.88	79.42	7.96	1.54	1.54
1930	43779	2007-2008	4	0	0	0	0	0	0	0	0	0	0	1	1	1	1	30	0	0	192.4	0	38.01	6.3	0	0	0.71	18.46	0.56	0	0
1931	43780	2007-2008	4	0	0	0	0	0	0	1	0	0	0	0	1	1	1	0	0	0	0	0	72.38	35	0	0	0	62.48	9.01	0	0
1932	43781	2007-2008	3	0	0	0	0	0	0	0	0	0	0	0	1	1	1	0	0	0	0	0	80	7.3	0	0	0	31.87	5.8	0.15	0.15
1933	43782	2007-2008	5	0	0	0	0	1	0	1	0	0	1	1	0	0	1	0	0	0	0	370.8	56.06	23.8	0	0	0.88	195.41	3.21	7.89	3.37
1934	43783	2007-2008	5	0	0	0	0	1	1	0	0	0	0	0	1	1	1	0	99.23	0	0	247	254.5	11.5	0	0	0	67.23	4.51	0.51	0.51
1935	43785	2007-2008	5	0	0	0	1	0	0	0	0	0	0	1	1	1	1	0	0	0	947.2	0	0	8.8	340.4	0	0	75.3	3.54	0	0
1936	43786	2007-2008	5	0	0	0	0	0	1	0	0	1	0	0	1	1	1	0	0	0	177.6	51.94	178.7	13.5	0	190.94	0.85	64.21	5.55	0	0
1937	43787	2007-2008	3	0	0	0	1	0	0	0	0	0	0	0	0	1	1	0	0	0	506.6	0	21	5.2	0	0	0	66.09	6.18	2.44	2.44
1938	43788	2007-2008	4	0	0	0	0	0	0	1	0	0	0	0	1	1	1	0	0	0	0	188	125.13	16.2	0	0	0.65	95.59	9.96	0.22	0.22
1939	43789	2007-2008	4	0	0	0	0	0	0	0	0	0	0	1	1	1	1	0	0	0	0	0	117.5	12.9	0	0	0	115.16	4.13	0.23	0.23
1940	43790	2007-2008	4	0	0	0	0	0	1	0	1	0	0	0	1	1	0	0	0	0	310.8	0	228	5.6	518	9.17	0	104.09	5.97	1.02	1.02
1941	43791	2007-2008	5	0	0	0	0	0	1	0	1	0	0	0	1	1	1	0	0	0	0	0	150.99	8	518	0	0	58.57	5.08	0	0
1942	43792	2007-2008	6	0	1	0	1	0	0	1	0	0	1	1	0	0	1	0	456.75	0	503.2	0	57	40.3	0	0	7.84	112.36	3.02	2.97	6.21
1943	43794	2007-2008	4	0	0	0	0	0	0	0	0	0	0	1	1	1	1	0	0	0	109.33	0	0	11.3	0	50	0	24.45	2.88	0	0
1944	43795	2007-2008	3	0	0	0	0	0	0	0	0	0	0	1	1	1	0	0	0	0	0	0	132.99	5.7	0	52	0	53.97	3.39	0	0.09
1945	43796	2007-2008	5	0	0	0	0	0	0	1	0	0	0	1	1	1	1	0	0	0	0	154.38	96	16.3	0	0	0	95.73	5.4	1.09	1.19
1946	43797	2007-2008	4	0	0	0	0	0	0	0	0	0	0	1	1	1	1	0	0	0	0	0	52.35	5.2	0	0	0.76	27.7	1.36	0	0
1947	43798	2007-2008	4	0	0	0	0	0	0	1	0	0	0	1	0	1	1	0	0	0	0	0	0	16.1	0	0	0	28.87	3.7	2.01	1.005
1948	43799	2007-2008	1	0	0	0	0	0	0	0	0	0	0	0	0	0	1	0	0	0	0	0	0	7.4	0	0	0	28.59	5.81	2.97	2.97
1949	43801	2007-2008	4	0	0	0	0	0	0	1	0	0	0	0	1	1	1	0	0	0	266.4	103.88	0	34.5	0	0	0	55.3	8.94	0	0
1950	43802	2007-2008	6	0	0	0	1	0	0	1	0	1	1	1	0	0	1	0	0	0	759.9	0	138	13.9	340.4	147	1.12	85.65	4.43	4.53	4.53
1951	43804	2007-2008	5	0	0	0	0	0	1	0	0	0	0	1	1	1	1	0	0	0	0	0	141.67	8.7	0	0	0	43.89	3.01	0	1.31
1952	43805	2007-2008	4	0	0	0	0	0	0	1	0	0	0	1	1	1	0	0	0	0	0	0	0	17.1	0	0	0	113.58	3.68	0	0
1953	43806	2007-2008	4	0	0	0	0	0	1	1	0	0	0	0	1	0	1	0	0	0	253.3	0	899.83	25.8	0	0	0.51	93.68	9.2	0	3.12
1954	43807	2007-2008	5	0	0	0	0	0	1	0	1	0	0	0	1	1	1	0	0	0	0	0	511.07	12	1598.8	0	0	110.77	11.62	0	1.51
1955	43808	2007-2008	5	0	0	0	0	0	1	1	0	1	0	0	1	1	0	0	0	0	0	0	224.69	22.4	0	143	0	116.34	6.21	0	0
1956	43809	2007-2008	4	0	0	0	0	0	1	1	0	0	0	0	1	1	0	0	0	0	0	0	171.34	12.2	0	0	0.34	75.81	4.44	0.36	0.36
1957	43810	2007-2008	4	0	0	0	0	0	0	0	1	0	0	1	1	1	0	0	0	0	0	0	111.19	9.9	518	96.5	0	70.11	1.44	0	0.3
1958	43811	2007-2008	3	0	0	0	0	0	0	0	0	0	0	1	1	1	0	0	0	0	0	0	138.54	7.6	0	0	0	63.01	3.18	0	0
1959	43812	2007-2008	4	0	0	0	0	0	0	0	0	0	0	1	1	1	1	0	0	0	0	0	21	6.2	0	0	0.57	30.89	4.28	0	0
1960	43813	2007-2008	3	0	0	0	0	0	1	1	0	0	0	0	1	0	0	0	0	0	0	0	306	35.1	355.2	0	0.27	148.35	8.6	0	3.71
1961	43814	2007-2008	3	0	0	0	0	0	1	0	0	0	0	0	1	1	0	0	0	0	0	0	264.38	13.3	0	0	0	196.7	7.39	1.42	1.42
1962	43815	2007-2008	4	0	0	0	0	0	0	0	0	0	0	1	1	1	1	0	0	0	0	0	0	12.5	0	0	0	107.48	4.13	0	0
1963	43816	2007-2008	4	0	0	0	0	0	0	1	0	0	1	0	1	1	0	0	0	0	251.6	0	60.72	24.5	0	60.72	0.9	139.53	7.31	0.3	0.3
1964	43817	2007-2008	4	0	0	0	0	0	1	0	0	0	1	0	1	1	0	0	0	0	0	150	357.12	10.3	0	10.42	0.88	107.13	5.34	0	0.38
1965	43818	2007-2008	5	0	0	0	1	0	1	1	0	0	0	0	0	1	1	0	0	0	379.69	0	200.7	13.3	0	32	0.46	52.46	6.83	1.64	0.16
1966	43819	2007-2008	4	0	0	0	0	0	1	0	0	0	0	0	1	1	1	0	0	0	0	0	341.44	9.6	0	0	0.35	37.98	5.55	0.99	1.45
1967	43820	2007-2008	2	0	0	0	0	0	0	0	0	0	0	1	1	0	0	0	0	0	0	0	18.23	4.9	0	0	0.45	106.13	1.08	0	3.97
1968	43821	2007-2008	4	0	0	0	0	0	0	0	0	0	1	1	0	1	1	0	93.38	0	0	0	9.53	5.1	0	0	0.83	31.52	2.12	1.66	1.01
1969	43822	2007-2008	5	0	0	0	1	0	1	0	0	1	0	1	1	0	0	0	0	0	1776	0	168.87	7.4	0	139.99	0.17	84.49	3.14	0	3.22
1970	43823	2007-2008	1	0	0	0	0	0	0	0	0	0	0	1	0	0	0	0	0	0	0	0	0	2.1	0	0	0	62.81	3.8	3.33	3.33
1971	43824	2007-2008	5	0	0	0	1	0	0	0	1	0	0	1	1	0	1	36.5	0	0	429.2	0	39.73	8.1	429.2	0	0	40.19	1.91	0.59	2.63
1972	43825	2007-2008	4	0	0	0	0	0	0	0	0	0	1	1	0	1	1	0	0	0	0	0	70	6.2	0	0	1.23	51.87	3.57	3.25	0.4
1973	43826	2007-2008	8	0	0	0	1	0	0	1	0	1	1	1	1	1	1	0	0	0	536.4	0	0	15.1	0	175.5	1.95	56.7	1.11	0	1.97
1974	43827	2007-2008	2	0	0	0	0	0	0	1	0	0	0	0	0	0	1	0	0	0	0	0	0	14.2	0	0	0	128.68	9.66	2.22	5.45
1975	43828	2007-2008	6	0	0	0	0	1	1	1	0	1	0	0	1	0	1	0	0	0	0	432.25	259.72	21.6	0	206	0.17	116.96	7.92	0.34	3.15
1976	43829	2007-2008	5	0	0	0	0	0	0	1	0	0	1	1	1	0	1	0	0	0	251.6	0	5.42	12.8	0	0	1.65	40.65	3.14	0.78	2.38
1977	43830	2007-2008	4	1	0	0	1	0	0	1	0	0	0	1	0	0	0	201	0	0	715.2	0	57.04	27.6	0	9.17	0.51	92.11	2.59	1.57	2.56
1978	43831	2007-2008	5	0	0	0	0	0	0	1	0	0	1	0	1	1	1	0	0	0	0	0	66.02	22.9	0	0	1.02	75.09	10.04	0.66	1.98
1979	43832	2007-2008	5	0	0	0	0	0	1	0	0	0	0	1	1	1	1	0	0	0	0	0	159.55	9.6	0	0	0	78.61	3.89	0	0
1980	43833	2007-2008	3	0	0	0	1	0	0	0	0	0	0	1	1	0	0	0	0	0	384.8	0	56	4.5	0	62	0	61.09	3.14	0.99	4.16
1981	43834	2007-2008	3	0	0	0	0	1	0	1	0	0	0	1	0	0	0	0	0	0	0	700.88	0	39.2	0	0	0	142.51	4.6	2.86	2.86
1982	43835	2007-2008	4	0	0	0	0	0	0	1	0	0	0	0	1	1	1	0	0	0	0	0	134	17.7	0	9.17	0	78.23	9	0	0
1983	43836	2007-2008	7	0	1	0	1	0	1	1	0	0	1	0	1	1	0	0	787.41	0	621.6	0	357.58	31.8	0	57.5	0.9	160.33	9.88	0	1.1
1984	43837	2007-2008	5	0	0	0	0	0	1	1	0	0	0	0	1	1	1	0	0	0	0	0	923.56	24.7	0	0	0.14	108.75	22.05	0.24	2.55
1985	43840	2007-2008	3	0	0	0	0	0	0	0	0	0	0	1	1	1	0	0	0	0	192.4	126.5	125.7	6.8	0	78	0.24	105.93	3.29	0	0
1986	43841	2007-2008	5	0	0	0	0	0	0	1	0	1	1	0	0	1	1	0	0	0	0	94.88	76.42	20.6	0	175.5	1.07	48.88	4.99	3.32	0
1987	43842	2007-2008	3	0	0	0	0	0	0	0	0	0	0	0	1	1	1	0	62.99	0	0.9	0	129.75	12.7	0	0	0.4	127.06	7.66	0	0
1988	43843	2007-2008	8	0	1	0	0	0	1	1	1	0	1	0	1	1	1	0	175.01	0	236.8	0	553.5	37.3	2042.4	0	1.88	105.9	10.06	0	0
1989	43844	2007-2008	5	0	0	0	0	0	0	1	0	1	0	1	1	0	1	0	0	0	177.6	0	0	17.3	0	630	0	75.78	3.5	0	2.07
1990	43845	2007-2008	3	0	0	0	0	0	0	0	0	0	0	1	1	0	1	0	0	0	0	0	0	9.4	0	0	0	36.45	2.52	0.82	1.97
1991	43847	2007-2008	8	0	1	0	1	0	0	1	0	1	1	1	1	0	1	0	461.12	0	355.2	0	0	21.1	0	393.31	5.67	41.75	4.01	0	2.02
1992	43848	2007-2008	4	0	0	0	0	0	0	0	0	0	0	1	1	1	1	0	0	0	0	0	15.9	11.1	0	0	0.76	19.09	1.63	0	0
1993	43849	2007-2008	3	0	0	0	0	0	0	0	0	0	0	1	0	1	1	0	0	0	0	0	57	5.7	0	0	0	55.88	4.92	3.33	0.56
1994	43850	2007-2008	3	0	0	0	0	0	0	0	0	0	0	0	1	1	1	0	0	0	0	0	0	11	0	0	0	24.33	7.61	0	0
1995	43852	2007-2008	3	0	0	0	0	0	0	0	1	0	0	1	0	0	1	0	0	0	0	0	0	9.6	518	0	0	27.44	3.53	1.36	2.8
1996	43853	2007-2008	6	0	0	0	1	0	1	1	0	0	0	0	1	1	1	0	0	0	531.2	0	375	14.9	0	102	0	56.57	6.72	0	2.17
1997	43856	2007-2008	5	0	0	0	0	0	0	1	1	0	1	0	0	1	1	0	0	0	0	46.66	97.26	21.2	1376.4	0	2.47	70.47	10.4	3.95	0
1998	43857	2007-2008	4	0	0	0	0	0	0	0	0	0	0	1	1	1	1	0	0	0	0	0	0	0	0	0	0	0	0	0	0
1999	43858	2007-2008	7	0	0	0	0	0	1	1	0	0	1	1	1	1	1	0	0	0	0	0	236	17.1	0	0	1.24	71.78	2.87	0	2.35
[truncated: 58,403 more rows]
